# Supplementary material for: Three unrelated protease inhibitors enhance accumulation of pharmaceutical recombinant proteins in Nicotiana benthamiana
Source: Plant Biotechnol J. 2018 May 24;16(10):1797–810. doi: 10.1111/pbi.12916 (PMC6131417; doi:10.1111/pbi.12916)
Supplement: Supplementary file 2 — Table S1 MS data. [file PBI-16-1797-s003.xlsx]

## Sheet: MS.complete
NbPR4_A	NbPR4_B	NbPR4_C	NbPot1_A	NbPot1_B	NbPot1_C	TIMP_A	TIMP_B	TIMP_C	AlaTIMP_A	AlaTIMP_B	AlaTIMP_C	CYS8_A	CYS8_B	CYS8_C	CYS8Q47P_A	CYS8Q47P_B	CYS8Q47P_C	p19_A	p19_B	p19_C	Only.identified.by.site	Reverse	Potential.contaminant	Peptides	Razor...unique.peptides	Unique.peptides	Sequence.coverage....	Unique...razor.sequence.coverage....	Unique.sequence.coverage....	Mol..weight..kDa.	Q.value	Score	Intensity	MS.MS.Count	Protein.IDs	Majority.protein.IDs
23.7864	22.8142	23.4347	23.136	22.9669	22.8622	23.4511	23.234	22.7598	23.4041	22.9778	22.6296	23.2696	23.7706	23.7166	23.8523	23.7378	22.9665	23.8508	23.6839	23.6572	NA	NA	NA	10	10	10	54.3	54.3	54.3	36.117	0	73.343	215460000	69	A9CET7	A9CET7
21.5367	20.3766	20.6974	21.1663	19.1845	19.9118	20.5409	20.448	20.9878	20.9396	20.1753	20.1879	20.9918	20.2536	20.8951	20.6053	20.331	19.3527	20.9432	21.3211	20.7137	NA	NA	NA	3	3	3	10.7	10.7	10.7	34.045	0	6.0696	25974000	10	A9CEV8	A9CEV8
24.6578	23.7153	23.2653	24.0434	24.2283	23.9698	24.5374	23.3593	23.7429	24.2539	23.7355	24.2149	24.3344	23.08	23.8719	24.7453	23.6764	24.6275	24.4534	24.6885	23.6224	NA	NA	NA	14	14	14	50.8	50.8	50.8	45.497	0	266.58	392640000	211	A9CF11	A9CF11
23.0679	21.5642	22.3113	21.9057	22.2339	22.0649	22.9102	21.7401	21.8117	22.3235	21.5334	22.0825	22.329	21.9455	23.3312	23.0188	22.2	22.5889	22.8533	22.4082	22.6377	NA	NA	NA	5	5	5	18	18	18	29.67	0	22.279	111070000	52	A9CF14	A9CF14
23.008	21.8501	21.4901	22.5005	22.2941	21.9675	22.414	21.847	22.3457	22.2124	22.0888	22.0387	22.4929	21.9329	22.4744	22.7553	22.2077	22.4974	22.4879	22.6586	22.3215	NA	NA	NA	8	8	8	30.1	30.1	30.1	38.076	0	13.414	110530000	49	A9CF15	A9CF15
21.4742	21.0529	20.0389	21.07	21.7071	20.8685	20.7664	20.6402	20.417	20.9474	20.6306	20.4684	21.0383	20.9895	20.5871	21.0048	21.4115	21.0883	21.408	22.1455	20.8916	NA	NA	NA	5	5	5	22	22	22	32.815	0	83.597	44719000	44	A9CF36	A9CF36
21.2271	20.3169	19.289	19.5231	18.7923	19.1802	20.8219	20.2074	20.5644	20.5393	20.0428	20.7637	20.3333	20.5441	20.7713	20.2309	20.201	20.76	20.4811	20.9174	21.15	NA	NA	NA	4	4	4	17.9	17.9	17.9	34.819	0.007791	1.5151	29076000	6	A9CFA6	A9CFA6
21.294	20.5811	20.579	19.1499	20.5549	20.9244	20.7655	20.8614	20.5986	20.6833	20.5156	20.87	21.1037	20.7287	20.9333	21.1497	20.6929	20.6739	21.021	21.2466	21.1592	NA	NA	NA	7	7	7	18.8	18.8	18.8	71.605	0	9.4309	35849000	24	A9CFK9	A9CFK9
24.425	23.238	23.1666	24.1962	23.8535	23.5901	23.8241	23.7206	23.5713	24.0274	23.5734	23.8743	24.3456	23.8022	24.3808	24.4656	23.5398	24.3766	23.97	24.2515	24.0915	NA	NA	NA	11	11	11	48.8	48.8	48.8	35.563	0	112.31	333960000	122	A9CFZ3	A9CFZ3
23.1535	22.599	21.727	22.0289	22.6042	22.662	23.0793	22.1804	21.7925	22.7911	22.4984	22.7288	22.8	21.8487	22.4736	23.0122	22.6637	22.8657	22.6683	23.2122	22.33	NA	NA	NA	12	12	12	40.8	40.8	40.8	59.172	0	75.58	138100000	87	A9CG31	A9CG31
21.1839	21.3223	21.3747	21.4806	18.1964	18.794	21.1381	20.0777	21.4154	21.095	19.1492	20.0553	21.0727	21.489	21.8534	20.0987	19.3246	19.1216	21.4447	21.7562	21.3747	NA	NA	NA	2	2	2	15.2	15.2	15.2	19.203	0	7.6397	42180000	11	A9CG63	A9CG63
22.4541	21.5573	21.8282	21.6557	21.5507	21.4895	22.0544	21.4851	22.0251	21.7033	21.6084	21.6431	22.084	21.9161	21.8	22.1329	21.9365	21.9606	22.0015	22.4952	22.1337	NA	NA	NA	9	9	9	23.2	23.2	23.2	58.831	0	10.737	78587000	37	A9CGB6	A9CGB6
22.6483	22.1024	21.9257	22.3458	21.8818	21.8797	22.2438	22.3142	22.1889	22.3797	21.5072	21.6869	22.0343	22.0963	19.9369	22.1107	21.8529	21.9326	22.2163	22.5502	22.1858	NA	NA	NA	8	8	8	26.6	26.6	26.6	59.446	0	55.033	86463000	51	A9CGM8	A9CGM8
20.4093	19.0771	20.2479	20.8228	20.6845	20.2597	20.9843	19.2028	20.6786	20.3068	20.3716	20.6118	20.2309	20.4178	20.4807	20.626	20.8792	20.4967	20.1168	21.1175	19.8988	NA	NA	NA	4	4	4	37.1	37.1	37.1	12.568	0	4.2905	27209000	19	A9CHE2	A9CHE2
21.0354	18.6847	19.8334	18.583	19.5772	18.2074	19.7062	19.7802	20.4384	19.8262	19.6099	19.6327	20.2023	19.7878	20.1009	19.6865	19.8117	19.746	19.9553	19.841	19.6804	NA	NA	NA	3	2	2	4.9	4.1	4.1	97.138	0.00026219	3.092	14688000	17	A9CHH6	A9CHH6
21.8798	21.7281	20.6247	18.9632	21.5889	20.9557	21.7803	21.0993	21.0421	21.9295	21.2045	21.0001	20.877	21.4882	19.7658	21.1353	21.8369	21.3474	21.7664	22.5012	20.449	NA	NA	NA	9	9	9	33.7	33.7	33.7	44.651	0	18.579	57945000	34	A9CHL4	A9CHL4
22.667	22.3472	22.0067	22.5146	22.1146	22.009	22.7138	21.9417	22.7813	22.6994	21.5454	22.6091	22.8019	21.7788	21.764	22.5789	21.4914	22.3461	22.2852	22.3094	22.4892	NA	NA	NA	6	6	6	27.4	27.4	27.4	37.659	0	137.5	108340000	57	A9CI34	A9CI34
20.6672	20.5636	20.6592	20.2119	18.596	18.6009	20.5711	20.5282	19.5882	20.5109	18.9659	19.1604	21.7545	20.4725	20.6672	19.207	19.1449	20.044	20.7486	19.3145	20.8481	NA	NA	NA	2	2	2	18.2	18.2	18.2	26.115	0	27.905	27636000	18	A9CI84	A9CI84
23.4534	23.3328	22.954	23.2717	23.2971	23.0133	23.4573	23.0372	23.0893	23.4389	23.2947	23.4389	23.9445	23.0608	23.147	23.7596	23.4972	23.6208	23.3033	23.9531	23.0743	NA	NA	NA	13	13	13	58.2	58.2	58.2	39.055	0	71.614	225100000	114	A9CI90	A9CI90
22.0516	21.4389	21.4859	22.2253	21.8821	21.5713	21.5054	21.7257	21.7444	22.046	21.3945	18.9769	21.7062	21.5415	22.0216	22.2564	22.2098	22.0524	21.9114	22.9058	21.6095	NA	NA	NA	3	3	3	16.7	16.7	16.7	27.642	0	13.065	73410000	42	A9CII3	A9CII3
22.5866	22.5739	22.5803	22.6123	22.0259	22.3706	22.3922	22.8054	23.1052	22.7707	22.4477	22.2149	22.6994	22.5584	23.6361	22.8133	22.7703	22.9554	22.9822	23.0302	23.2791	NA	NA	NA	10	10	10	17.8	17.8	17.8	82.469	0	36.915	132140000	77	A9CII4	A9CII4
21.6466	21.172	21.4913	21.2058	21.145	21.4743	21.1705	20.9378	21.4104	21.3745	21.1181	20.9812	20.7289	21.5267	21.5649	21.3634	21.1348	20.7786	21.5171	21.5282	21.258	NA	NA	NA	6	6	6	17.1	17.1	17.1	45.067	0	12.764	49541000	36	A9CII8	A9CII8
22.3175	21.7167	21.5298	21.9562	21.91	21.7523	21.8598	21.5549	19.4139	21.5223	21.4767	21.4827	21.7671	21.5856	19.3212	22.253	21.6775	22.0161	22.1436	22.3053	20.5524	NA	NA	NA	6	6	6	24.7	24.7	24.7	51.991	0	25.28	71045000	63	A9CIN7	A9CIN7
21.9717	21.8142	21.1951	21.798	21.1229	20.9313	21.569	21.5688	21.4654	21.7162	21.1013	20.689	20.8886	22.1236	21.66	21.1952	22.0125	20.7973	21.7611	22.4182	21.144	NA	NA	NA	8	8	8	40.1	40.1	40.1	33.924	0	37.837	59128000	50	A9CIW8	A9CIW8
20.4304	20.183	20.3273	20.4408	19.659	19.9519	20.0095	20.4769	19.8022	20.2914	20.4233	19.9825	20.2693	20.4464	20.5647	20.1252	20.701	20.6275	20.372	20.9582	20.222	NA	NA	NA	4	4	4	13.7	13.7	13.7	51.265	0	21.183	26035000	30	A9CIZ2	A9CIZ2
22.6314	22.5887	22.2938	22.991	22.8198	22.5434	22.7202	22.322	22.7412	23.4551	22.57	22.3646	21.7704	23.4516	22.2325	21.484	23.464	22.1948	23.3632	24.1885	22.0194	NA	NA	NA	6	6	6	32.6	32.6	32.6	27.67	0	11.756	148160000	67	A9CJ57	A9CJ57
22.9541	21.7552	21.9856	23.3133	21.8816	22.0676	22.0478	22.4487	22.3479	22.3805	22.0961	22.0517	22.1507	22.3556	22.8823	22.3776	22.7394	22.6168	21.4159	21.8712	22.554	NA	NA	NA	3	3	3	37.4	37.4	37.4	9.3353	0	44.08	101410000	52	A9CJB4	A9CJB4
21.39	21.5594	18.9084	19.4354	19.0924	19.0895	21.4856	21.6604	21.2001	20.081	21.275	18.5001	20.5032	21.4389	19.1498	21.2796	18.6778	18.7271	19.2389	22.6767	19.3073	NA	NA	NA	3	3	3	7.6	7.6	7.6	54.436	0	52.237	30962000	18	A9CJM8	A9CJM8
23.4437	23.077	22.5193	22.9157	22.9114	22.8152	23.3824	23.0251	22.4357	23.4383	22.7673	23.0702	23.3503	22.7969	23.2551	23.3202	23.0959	23.4045	22.9634	23.3564	22.9275	NA	NA	NA	7	7	7	53.5	53.5	53.5	22.632	0	65.061	178480000	67	A9CJS9	A9CJS9
21.8209	21.2705	20.8157	20.8688	21.3656	20.9569	21.3426	21.4187	20.9155	21.389	21.1415	21.056	21.6218	21.3217	19.1906	21.4396	21.5327	21.3767	21.4178	21.919	20.9187	NA	NA	NA	6	6	6	29.6	29.6	29.6	40.217	0	45.318	53114000	51	A9CK51	A9CK51
22.4258	22.2929	18.3302	20.2104	22.3372	23.7397	22.2467	19.0234	18.9609	19.9484	22.0072	21.9955	21.6325	19.5659	19.6459	22.4056	22.0988	22.4736	21.7027	23.1571	18.5927	NA	NA	NA	5	5	5	18.3	18.3	18.3	49.09	0	4.418	83094000	25	A9CK59	A9CK59
25.8811	25.6626	25.2417	25.6605	25.7265	25.4885	25.7588	25.8439	25.4407	25.9482	25.6931	25.4281	25.9737	25.9543	25.9056	26.2773	25.8629	25.9381	25.8582	26.5851	25.6538	NA	NA	NA	22	22	22	60.8	60.8	60.8	36.178	0	219.46	1161800000	207	A9CKA7	A9CKA7
22.8033	23.0465	22.6763	22.4033	22.7753	22.5377	22.7371	22.494	22.719	23.2657	22.8442	22.6476	23.2278	22.5341	22.7153	23.3329	22.7026	22.5972	22.6669	23.3863	22.6391	NA	NA	NA	15	15	15	49.8	49.8	49.8	47.403	0	96.576	151820000	61	A9CKE7	A9CKE7
22.0007	21.9866	21.4079	22.0763	21.5867	21.3654	22.0644	21.8314	22.0955	21.862	21.1823	21.4575	22.2008	22.1965	22.1325	22.0166	21.809	21.8651	21.4871	22.0999	21.9298	NA	NA	NA	5	5	5	21.1	21.1	21.1	32.189	0	82.427	73926000	71	A9CKK7	A9CKK7
21.4557	21.4437	20.3301	21.1947	21.302	20.5532	21.4375	21.0965	18.7864	21.4448	21.1854	20.9579	21.4429	19.3912	21.0323	21.9704	21.236	21.2109	21.4291	21.729	20.3484	NA	NA	NA	4	4	4	19.6	19.6	19.6	31.775	0	48.166	48428000	43	A9CKM2	A9CKM2
22.419	22.2829	22.6468	22.6846	22.5941	22.4322	22.052	22.4486	22.9271	22.2459	21.9123	21.5803	22.241	23.309	22.8872	22.1893	22.2651	21.9888	22.5045	22.9318	22.7457	NA	NA	NA	7	7	7	32.1	32.1	32.1	34.795	0	29.586	110480000	63	A9CKN9	A9CKN9
21.7679	20.9037	20.9496	21.3505	21.6248	21.057	21.2726	21.4018	21.2167	21.4704	21.3887	21.4225	21.6163	20.9551	22.01	22.1142	20.7106	22.0072	21.5186	22.3493	21.7793	NA	NA	NA	8	8	8	48.5	48.5	48.5	35.175	0	61.159	58890000	62	A9CKR7	A9CKR7
22.5352	22.9477	22.6292	22.7954	22.5891	22.931	22.9756	22.4708	22.5	22.5315	22.8881	22.2732	22.6413	22.9115	22.839	23.2869	22.204	23.1141	22.6388	23.1158	22.1188	NA	NA	NA	9	9	9	23	23	23	83.469	0	80.559	146080000	71	Nbv5.1tr6212638;Niben101Scf02941g01005;Niben101Scf01674g00002	Nbv5.1tr6212638
19.7632	20.2125	18.718	20.3003	19.9299	19.8915	20.0663	19.9577	18.8279	20.0898	20.3652	20.6117	19.9292	18.9372	20.2215	20.2053	20.2168	19.9469	19.8888	20.0774	19.3427	NA	NA	NA	4	4	4	14.6	14.6	14.6	45.411	0	6.1629	20098000	17	Nbv5.1tr6227253	Nbv5.1tr6227253
23.0283	23.4756	23.5932	23.1005	23.1897	23.547	23.4193	23.4659	23.5917	23.2819	23.6369	23.6122	23.6082	23.8116	23.5048	23.3205	23.529	23.4723	23.2239	23.7643	23.8429	NA	NA	NA	12	10	8	37.6	30.8	25.8	54.525	0	63.147	232410000	91	Niben101Scf07199g01007.1;Nbv5.1tr6229439;Niben101Scf06342XLOC_064009	Niben101Scf07199g01007.1;Nbv5.1tr6229439;Niben101Scf06342XLOC_064009
24.5376	24.2052	23.9949	24.5626	23.9422	23.8497	24.787	23.8068	24.4175	24.2323	24.2069	24.2757	24.9102	24.313	24.8297	24.1846	23.8289	23.486	24.4234	23.54	23.4969	NA	NA	NA	8	6	6	27.4	20.9	20.9	46.251	0	23.258	418250000	85	Nbv5.1tr6236886	Nbv5.1tr6236886
18.9172	19.9947	19.9016	20.19	20.0228	19.4455	19.7761	19.7433	19.2918	19.0544	20.0032	19.9522	19.3185	19.9799	20.8128	19.0242	20.0675	17.9711	19.9725	20.6865	19.9915	NA	NA	NA	3	3	3	16.2	16.2	16.2	20.678	0.00026702	3.3895	14745000	11	Niben101Ctg03096XLOC_000305;Niben101Scf14977XLOC_085536;Niben101Scf01964g00006;Niben101Scf10713XLOC_079537;Niben101Scf12694XLOC_082912;Niben101Scf01964g00004	Niben101Ctg03096XLOC_000305;Niben101Scf14977XLOC_085536;Niben101Scf01964g00006;Niben101Scf10713XLOC_079537
20.4805	18.0885	19.1997	20.295	20.5178	21.329	22.1097	20.9373	20.4806	21.4589	22.0057	21.6439	22.5376	21.2579	20.4736	18.5491	22.1159	19.8283	19.0069	21.3815	19.7064	NA	NA	NA	3	1	1	42.1	17.1	17.1	8.781	0	44.225	53084000	29	Niben101Ctg04298g00001	Niben101Ctg04298g00001
23.2771	23.2083	22.5773	23.1193	23.2938	23.0379	23.1655	22.951	20.135	23.2337	23.4563	23.2545	23.6476	18.7623	19.1407	23.5469	23.4341	23.6919	23.5985	23.5784	18.7343	NA	NA	NA	3	2	2	46.2	30.8	30.8	6.8812	0.0016859	2.0675	187530000	18	Niben101Ctg06545XLOC_000676	Niben101Ctg06545XLOC_000676
25.6993	25.3214	25.2466	25.2859	25.1997	24.8176	25.4019	25.0068	25.5427	25.4984	25.2614	25.2391	25.3044	25.3008	25.7523	25.4125	24.6202	24.9659	25.8431	25.3294	26.2901	NA	NA	NA	7	7	7	43	43	43	14.036	0	73.952	963520000	252	Niben101Ctg08688g00001	Niben101Ctg08688g00001
23.6442	23.6287	23.5899	23.6291	23.7991	23.7372	23.7814	23.794	23.895	23.8984	24.0359	24.1292	24.3949	23.8097	23.6746	24.0217	24.3348	23.8065	23.5911	24.345	23.2476	NA	NA	NA	6	5	2	27	23.6	6.3	26.341	0	37.899	301280000	78	Niben101Ctg09466g00002	Niben101Ctg09466g00002
19.6503	19.194	19.8835	20.1163	20.3452	19.421	20.0577	19.1193	20.2544	20.1484	20.0593	20.0899	19.6443	20.6264	19.7564	19.8817	20.7624	19.8721	19.6986	19.1296	19.6631	NA	NA	NA	4	3	3	32.5	26.7	26.7	26.86	0	11.012	22081000	46	Niben101Ctg09567g00001	Niben101Ctg09567g00001
18.6626	21.8536	21.577	21.6379	21.391	21.7057	21.3725	21.6426	21.484	21.8845	21.5572	21.4536	21.6687	22.1229	21.6288	21.6926	22.1612	21.6826	21.3844	21.5329	22.1767	NA	NA	NA	1	1	1	26.5	26.5	26.5	7.027	0	117.29	62180000	35	Niben101Ctg09729XLOC_001135	Niben101Ctg09729XLOC_001135
25.4313	25.5664	24.6604	24.4565	25.9549	26.0557	25.9261	24.3724	24.6281	25.5918	25.7773	25.8433	26.0132	23.4066	23.6518	26.0147	24.5159	25.8381	25.4499	24.8388	23.1998	NA	NA	NA	12	2	2	88	18.3	18.3	22.085	0	24.163	850600000	69	Niben101Ctg10591g00003	Niben101Ctg10591g00003
31.7049	31.1895	31.5369	31.6312	31.4274	31.4603	31.4641	31.3815	31.9503	31.529	31.3433	31.5402	31.6276	31.4823	31.7202	31.6925	31.186	31.5279	31.6552	31.5003	31.5317	NA	NA	NA	13	13	9	63.8	63.8	49.2	19.958	0	322.1	66926000000	1393	Niben101Ctg10718g00002;Niben101Scf03015g06015;Niben101Scf03015g06014	Niben101Ctg10718g00002;Niben101Scf03015g06015;Niben101Scf03015g06014
24.52	25.2733	24.5104	24.9215	25.2389	24.9355	24.8649	24.8902	23.9264	24.5014	25.4245	25.3596	24.5629	25.4329	24.3645	24.4705	24.7034	24.5842	24.521	24.9202	24.2507	NA	NA	NA	6	2	2	75	40.9	40.9	9.5439	0	18.582	748250000	230	Niben101Ctg12033g00001	Niben101Ctg12033g00001
24.1681	23.7002	23.8966	23.7152	23.9933	23.6415	23.9873	23.478	24.4171	24.4044	23.9759	24.3151	24.3928	24.2168	24.0241	23.8966	24.3006	24.5034	23.3872	23.6273	24.5996	NA	NA	NA	6	4	4	84.8	59.5	59.5	8.6877	0	98.106	361860000	130	Niben101Ctg12072g00001	Niben101Ctg12072g00001
21.114	20.8742	21.0378	20.4339	21.2949	20.6808	20.7559	20.547	20.8787	20.4986	20.6785	20.9167	19.1373	18.8038	20.5961	20.6204	21.6697	20.9096	21.4043	21.1932	21.1459	NA	NA	NA	5	5	5	46.9	46.9	46.9	19.567	0	18.548	39457000	33	Niben101Ctg12410XLOC_001609	Niben101Ctg12410XLOC_001609
21.8775	21.6943	22.0166	21.6557	22.2507	21.773	21.732	21.6653	22.0624	21.878	21.4633	21.5748	22.1144	21.3704	21.578	21.8366	21.2998	21.9566	21.6616	21.0506	21.7509	NA	NA	NA	4	2	2	48.6	29.7	29.7	4.2328	0	5.798	67528000	47	Niben101Ctg12589XLOC_001644	Niben101Ctg12589XLOC_001644
23.0333	23.2153	22.908	23.2894	23.2218	23.2332	23.0374	22.9294	22.4361	23.0536	23.3181	23.1814	23.066	22.5688	23.6435	23.8965	23.1118	23.6419	23.0816	23.2162	23.0071	NA	NA	NA	6	4	4	36.4	27.3	27.3	22.847	0	42.822	188330000	73	Niben101Ctg13091XLOC_001780	Niben101Ctg13091XLOC_001780
25.5999	25.8694	25.6782	25.8569	25.1176	25.4197	25.1015	25.4128	25.3531	25.7634	25.6707	24.9186	25.5195	25.6596	25.5403	25.8856	24.8566	25.3827	26.6967	26.2107	25.619	NA	NA	NA	2	1	1	19.8	11	11	10.322	0.0014793	2.294	991730000	40	Niben101Ctg13092g00001	Niben101Ctg13092g00001
23.494	24.1004	23.9298	23.9095	24.146	23.6605	23.8261	23.9222	23.951	23.8578	24.5334	24.2405	23.9571	24.1769	23.8093	24.388	24.4285	24.1047	23.8158	24.1026	24.0299	NA	NA	NA	11	11	11	59	59	59	30.256	0	271.44	344310000	131	Niben101Ctg13703g00001	Niben101Ctg13703g00001
25.3839	25.3606	25.5418	25.6989	25.3492	25.2134	25.5768	25.5865	26.1886	18.8711	24.9698	18.3163	25.7401	26.0833	25.7793	18.366	18.4979	18.7645	25.4501	24.5352	26.9706	NA	NA	NA	10	3	3	78.2	27.8	27.8	14.926	0	6.0051	805090000	36	Niben101Ctg13733g00003	Niben101Ctg13733g00003
31.554	31.4795	31.4781	31.554	31.4542	31.0588	31.5165	31.5789	31.6039	31.2103	31.3694	31.2193	31.4609	31.8241	31.4958	31.2622	31.6411	31.1681	31.4687	31.2078	31.6431	NA	NA	NA	18	18	17	64.8	64.8	64.8	38.363	0	323.31	57848000000	1773	Niben101Scf01001g00005;Niben101Scf01001g00004;Niben101Ctg13736g00004;Niben101Scf01001g00003	Niben101Scf01001g00005;Niben101Scf01001g00004;Niben101Ctg13736g00004;Niben101Scf01001g00003
23.8643	23.9118	23.4376	23.2825	23.6591	24.2736	23.656	23.7402	23.1032	23.768	24.0568	23.5761	24.2105	23.9923	23.4442	23.7357	23.8644	23.7712	23.793	24.3148	23.8378	NA	NA	NA	8	5	1	64.2	48.3	7.9	17.485	0	24.621	284200000	101	Niben101Ctg13915g00004	Niben101Ctg13915g00004
28.1849	28.1202	28.1708	28.441	28.349	28.3155	28.1288	28.2053	28.264	28.0134	28.3316	28.308	28.469	28.1271	28.3357	28.6117	28.2372	28.6257	27.9212	28.3681	28.5393	NA	NA	NA	6	6	5	52.9	52.9	48.6	21.926	0	323.31	7635400000	387	Niben101Ctg13946g00001;Niben101Scf09631XLOC_076907;Niben101Scf14022XLOC_084635	Niben101Ctg13946g00001;Niben101Scf09631XLOC_076907
20.0856	18.4883	19.9901	19.5544	19.907	20.1484	20.1155	18.5572	18.777	19.9219	19.9154	19.9209	20.6127	19.2688	20.5832	20.5772	18.5406	19.1492	19.9327	19.7989	20.7047	NA	NA	NA	2	2	2	16.7	16.7	16.7	24.84	0.00027093	3.6134	14722000	11	Niben101Ctg13998g00002	Niben101Ctg13998g00002
24.0089	23.2102	23.2585	23.3322	23.6204	23.1183	23.5162	22.8763	23.5241	23.6227	22.8971	23.3427	23.8468	23.3427	23.1258	22.8738	23.6693	23.5505	23.6625	22.8173	23.8153	NA	NA	NA	10	10	10	44.7	44.7	44.7	34.097	0	36.102	215600000	121	Niben101Ctg14008g00002;Niben101Scf04296g00015	Niben101Ctg14008g00002;Niben101Scf04296g00015
19.937	20.2791	20.0764	20.708	20.5028	20.0625	19.8351	19.1696	19.4043	20.0029	20.5166	19.6212	20.1946	20.4602	19.6061	20.2054	19.0189	20.3045	20.1375	20.5827	18.4381	NA	NA	NA	6	3	3	60.8	34.2	34.2	12.302	0	9.759	18543000	11	Niben101Ctg14086g00004;Niben101Scf06203XLOC_063465	Niben101Ctg14086g00004;Niben101Scf06203XLOC_063465
24.8538	24.7373	25.1465	24.0566	23.7757	24.1026	24.4454	24.7613	25.855	25.4162	24.3047	24.1681	25.4807	24.4105	25.7202	24.4203	24.3314	24.4399	25.5474	24.3152	26.4007	NA	NA	NA	1	1	1	9.9	9.9	9.9	10.318	0.00076394	2.7248	574980000	41	Niben101Ctg14566g00003	Niben101Ctg14566g00003
21.0978	21.174	20.8997	21.0259	19.9959	21.3209	21.1808	21.429	20.3398	21.0771	21.4164	21.3568	20.8568	20.8902	21.6323	21.3966	21.0397	18.121	20.5887	19.0823	19.9239	NA	NA	NA	3	3	3	24.5	24.5	24.5	10.76	0	10.031	42460000	25	Niben101Ctg14682g00001;Niben101Scf03842g07006	Niben101Ctg14682g00001
22.966	22.8586	22.7453	22.9437	22.4667	22.6767	19.9824	18.3775	23.0678	22.6562	22.8441	18.36	22.9017	22.939	23.2761	22.4137	23.4196	22.4165	22.9088	24.0442	22.1407	NA	NA	NA	5	5	1	53	53	12	11.134	0	11.777	141400000	14	Niben101Ctg14707g00002;Niben101Scf23814XLOC_089468;Niben101Scf23814XLOC_089464;Niben101Scf16416XLOC_086695;Niben101Scf07650XLOC_070047;Niben101Scf07275XLOC_068481;Niben101Scf06590XLOC_065317;Niben101Scf06238XLOC_063608;Niben101Scf05579g00001;Niben101Scf05506g02016;Niben101Scf03088g01003;Niben101Scf02441g01009;Niben101Scf01579g00002;Niben101Scf01154g17005;Niben101Scf00482g03005;Niben101Scf16416XLO…	Niben101Ctg14707g00002;Niben101Scf23814XLOC_089468;Niben101Scf23814XLOC_089464;Niben101Scf16416XLOC_086695;Niben101Scf07650XLOC_070047;Niben101Scf07275XLOC_068481;Niben101Scf06590XLOC_065317;Niben101Scf06238XLOC_063608;Niben101Scf05579g00001;Niben101Scf05506g02016;Niben101Scf03088g01003;Niben101Scf02441g01009;Niben101Scf01579g00002;Niben101Scf01154g17005;Niben101Scf00482g03005;Niben101Scf16416XLO…
24.1334	24.4052	24.069	24.2058	24.5114	24.2222	23.9193	24.3207	24.1401	24.0098	24.1288	24.4703	24.0253	23.8378	24.3631	24.5098	24.4184	24.4216	24.2998	24.6916	24.569	NA	NA	NA	9	8	8	64.1	58.2	58.2	19.396	0	36.937	393010000	126	Niben101Ctg15145g00003	Niben101Ctg15145g00003
22.4771	18.985	22.3032	22.0831	22.4015	22.7714	22.2627	22.1621	20.2599	21.8214	22.0766	22.3588	22.4415	20.1138	22.9347	22.4933	21.4689	22.3812	21.809	21.895	21.9209	NA	NA	NA	3	3	3	51.1	51.1	51.1	10.587	0	7.5809	87358000	40	Niben101Ctg15263g00003;Niben101Scf22894XLOC_089258	Niben101Ctg15263g00003;Niben101Scf22894XLOC_089258
21.637	21.2956	21.0558	19.9266	21.4279	21.5431	21.6489	21.4683	21.6584	21.0567	18.4898	21.7446	21.3054	20.9061	20.1155	21.9167	20.8966	21.987	21.7343	20.009	21.247	NA	NA	NA	3	3	3	22.1	22.1	22.1	13.831	0	51.82	55924000	22	Niben101Ctg15523g00001	Niben101Ctg15523g00001
23.3923	23.2818	23.2774	23.6264	24.2416	23.592	22.9961	23.5216	23.6775	23.021	23.4392	23.3856	23.3749	23.7136	23.5001	23.659	23.7903	22.7221	23.1552	23.3659	23.1394	NA	NA	NA	14	4	4	80.7	36.3	36.3	29.562	0	43.476	229580000	91	Niben101Ctg15550g00002	Niben101Ctg15550g00002
25.1785	25.3747	25.0211	25.0853	25.3676	25.2743	25.4557	25.0139	25.1999	25.5839	25.5915	25.4598	25.3651	25.4804	25.2382	25.5233	25.6336	25.3127	25.258	25.3547	25.1021	NA	NA	NA	24	24	22	64.6	64.6	59.3	49.662	0	273.56	897250000	437	Niben101Ctg15681g00001;Niben101Ctg15404g00003;Niben101Ctg11036g00004	Niben101Ctg15681g00001
21.8423	21.8235	19.321	21.6854	21.2666	19.979	22.3364	21.7982	20.2467	22.5775	21.78	21.7814	22.4346	21.9791	23.2499	21.8409	23.0144	21.6677	21.9746	21.4248	20.2422	NA	NA	NA	3	2	2	87	41.3	41.3	4.9968	0	4.8313	79349000	13	Niben101Ctg15694g00006	Niben101Ctg15694g00006
23.1664	23.6186	22.9636	22.9727	23.1973	22.7325	23.5215	23.1046	23.1802	23.4246	23.4604	23.4501	23.3716	23.1118	23.0885	24.0057	23.2382	23.4907	22.7381	23.2648	23.6573	NA	NA	NA	16	5	5	79.2	39.6	39.6	23.118	0	28.15	234290000	119	Niben101Ctg15851g00002	Niben101Ctg15851g00002
25.1984	25.603	25.4456	24.9169	25.6438	25.6908	25.7428	24.7177	25.1163	25.2113	25.5043	25.7061	25.0664	25.1487	25.4826	25.3942	25.7071	25.685	25.4694	25.8698	25.3099	NA	NA	NA	17	17	16	35.9	35.9	34.4	86.783	0	323.31	926770000	273	Niben101Ctg15998g00002;Niben101Scf08590XLOC_073653	Niben101Ctg15998g00002
19.2032	19.6194	20.4976	19.4597	19.7179	19.2126	19.3385	18.4202	19.5264	19.2665	19.5558	19.3863	20.2628	19.3435	18.9885	18.4095	20.2446	19.1034	18.611	18.6858	19.8703	NA	NA	NA	3	2	2	9	7.5	7.5	61.786	0.0012364	2.3178	10855000	4	Niben101Scf05438g04003;Niben101Ctg16104g00002	Niben101Scf05438g04003;Niben101Ctg16104g00002
25.3502	24.9218	24.9769	25.0559	25.0282	25.122	24.7049	24.9141	25.0653	24.8105	25.0383	25.0521	24.9558	25.0768	25.2715	25.4059	25.6164	25.4961	25.0345	25.4572	25.5492	NA	NA	NA	11	11	2	56	56	19.7	25.178	0	240.07	802830000	173	Niben101Scf00017g00005	Niben101Scf00017g00005
25.9342	26.071	26.4604	26.5325	26.0006	26.1494	25.9396	26.3425	26.5186	26.2007	26.3214	26.599	25.9404	26.6525	25.9901	26.114	26.371	26.3146	25.9887	26.5687	26.2699	NA	NA	NA	8	8	8	40.5	40.5	40.5	30.389	0	76.486	1667700000	194	Niben101Scf00022g06009	Niben101Scf00022g06009
20.3491	19.4467	19.7006	19.7502	21.2653	19.6464	20.4093	20.2175	19.2512	19.9276	19.5077	19.9844	20.2176	18.7529	20.2578	19.7034	19.4319	19.4069	17.8523	19.5789	19.4479	NA	NA	NA	5	5	5	13.7	13.7	13.7	65.049	0	18.006	17729000	11	Niben101Scf00023g08006;Niben101Scf00311g03009	Niben101Scf00023g08006;Niben101Scf00311g03009
21.1381	21.6089	22.1246	21.298	20.7856	21.0493	21.4679	21.7188	21.8639	21.863	21.3494	21.2834	21.7807	21.1778	21.9624	21.4538	21.559	21.5195	21.6152	21.0164	22.2789	NA	NA	NA	5	5	5	23.2	23.2	23.2	31.678	0	6.0185	59920000	29	Niben101Scf00024g00003;Niben101Scf11884XLOC_081732	Niben101Scf00024g00003;Niben101Scf11884XLOC_081732
21.272	19.7999	19.2245	19.8982	20.7854	20.4064	21.1435	21.0626	19.7702	20.7436	20.8658	21.4102	21.0747	19.3815	20.0791	20.9117	21.0084	21.7025	21.2475	17.9262	20.4345	NA	NA	NA	3	3	3	39.7	39.7	39.7	21.168	0	5.0789	35556000	24	Niben101Scf00024g00008;Niben101Scf11884XLOC_081734	Niben101Scf00024g00008
26.1199	26.3059	26.3542	26.1927	26.2962	26.4355	26.1006	26.2227	26.6136	25.9053	26.6024	26.6429	25.9607	26.6345	26.5135	26.4549	26.6546	26.7747	26.4854	26.7154	26.2564	NA	NA	NA	13	13	11	45	45	40.3	33.795	0	204.55	1716800000	242	Niben101Scf00031g01005	Niben101Scf00031g01005
26.387	25.8836	26.351	25.7972	26.198	26.4646	26.2199	25.7796	25.8601	25.7293	26.6587	26.8327	26.047	25.9443	26.1176	26.4261	26.5269	26.9016	26.3362	26.1282	26.3638	NA	NA	NA	9	7	7	36.2	31.5	31.5	33.99	0	69.194	1584900000	206	Niben101Scf00031g02001;Niben101Scf00212g03016	Niben101Scf00031g02001
24.2518	23.3943	23.7045	24.1065	23.6782	23.5755	24.202	23.1983	23.4458	23.666	23.5271	23.9295	23.8934	23.434	24.4259	24.3683	23.614	24.4474	23.8301	24.568	24.0422	NA	NA	NA	14	14	4	44.5	44.5	20.2	46.282	0	192.06	323260000	125	Niben101Scf00033g01001;Niben101Scf02750g03012;Niben101Scf00974g00015	Niben101Scf00033g01001;Niben101Scf02750g03012;Niben101Scf00974g00015
18.4099	19.8889	18.8542	19.8983	20.2967	19.5978	19.3254	18.9437	18.622	18.8787	19.6648	19.4655	20.3619	20.2389	20.5286	19.4335	18.6572	20.2052	18.9954	19.3925	20.6755	NA	NA	NA	3	3	3	20.8	20.8	20.8	29.212	0	5.5226	11346000	11	Niben101Scf00034g00012	Niben101Scf00034g00012
26.5047	26.5697	26.1631	26.3012	26.7012	26.684	26.693	26.533	26.3891	26.6061	26.8358	27.0062	26.9027	26.2556	26.4228	26.2912	26.7652	26.7475	26.4438	26.2912	26.5127	NA	NA	NA	33	15	3	73.8	35.3	7.4	53.534	0	297.38	2001500000	296	Niben101Scf00043g03002;Niben101Scf00043g03012	Niben101Scf00043g03002;Niben101Scf00043g03012
22.3866	21.9632	22.8148	22.4978	22.5771	22.4268	22.4135	21.7858	22.1691	22.2858	22.3113	22.2632	21.3209	21.6439	19.8888	21.8647	22.5661	22.3413	22.4399	22.6641	22.5462	NA	NA	NA	6	6	4	25.9	25.9	18.2	43.419	0	24.434	101540000	60	Niben101Scf00046g00003	Niben101Scf00046g00003
24.8966	25.0198	23.006	20.5609	24.6578	24.8209	24.6764	24.4148	19.9152	24.5208	24.306	24.345	24.5866	20.2258	19.6014	24.357	22.7191	24.4595	22.1213	23.8114	20.7448	NA	NA	NA	10	4	4	46.4	21.4	21.4	39.945	0	9.3466	370160000	34	Niben101Scf00046g03001;Niben101Scf03766g08003	Niben101Scf00046g03001
18.637	20.4518	20.7424	19.7797	19.8818	19.933	20.1602	20.5474	20.9562	20.7228	20.2473	20.3237	18.6664	19.9998	21.193	20.0836	20.4423	20.2292	21.3392	20.7515	20.9522	NA	NA	NA	4	1	1	15.3	3.3	3.3	43.243	0.0012534	2.48	24278000	23	Niben101Scf00049g00001	Niben101Scf00049g00001
22.001	21.9327	22.2999	21.973	21.7183	22.0038	21.3253	21.8305	22.0688	21.9056	22.1132	21.5479	22.0267	21.8339	20.5911	22.238	22.6257	22.2942	22.47	22.6968	22.8967	NA	NA	NA	4	4	3	14	14	11.9	46.428	0	5.1596	84687000	29	Niben101Scf00051g00011;Niben101Scf00083g02014;Niben101Scf03104g03018	Niben101Scf00051g00011;Niben101Scf00083g02014
22.6116	22.845	22.6778	22.9754	22.4165	22.915	22.9897	22.4725	22.3379	22.9509	23.0955	23.0361	22.6603	22.2256	22.6708	22.8276	23.0573	23.2743	22.305	22.6536	23.1253	NA	NA	NA	10	10	4	27.7	27.7	11.4	61.162	0	91.379	144760000	105	Niben101Scf00051g01009;Niben101Scf00083g02013;Niben101Scf38001XLOC_091643	Niben101Scf00051g01009;Niben101Scf00083g02013
22.2728	22.7251	21.5773	22.156	22.7891	22.4706	22.7179	22.4845	22.5329	22.4133	22.6962	22.3828	22.5565	22.1573	22.0624	22.4775	22.9848	22.6146	22.3702	23.0791	22.5002	NA	NA	NA	6	6	6	17.8	17.8	17.8	41.466	0	177.93	120400000	66	Niben101Scf00083g01001;Niben101Scf00051g01015	Niben101Scf00083g01001;Niben101Scf00051g01015
26.9338	26.7566	27.4139	27.464	26.2536	27.0839	26.7196	27.1907	27.6865	26.8703	26.7268	26.6749	26.6197	28.0742	27.9802	26.9637	26.9444	26.6341	26.9696	27.1759	28.2496	NA	NA	NA	56	9	6	74.1	13.7	7.8	83.327	0	182.13	2563000000	261	Niben101Scf00054g01013	Niben101Scf00054g01013
28.0625	28.1648	28.0226	27.9117	28.6581	28.1005	27.5685	27.793	27.8983	27.7348	28.1978	27.8162	28.1262	28.086	27.9931	28.0104	28.3223	28.4249	28.047	28.7761	27.9929	NA	NA	NA	2	1	1	24.1	12.3	12.3	20.18	0	86.411	5531800000	86	Niben101Scf00057g00027	Niben101Scf00057g00027
23.454	23.3652	22.935	23.1572	23.1103	23.0921	23.3719	23.1332	23.3187	23.6984	23.5947	23.4477	23.3803	22.6294	23.2404	23.1637	23.3214	23.2555	23.1177	23.2234	23.3945	NA	NA	NA	6	6	6	27	27	27	21.13	0	21.392	213860000	82	Niben101Scf05419g00005;Niben101Scf00058g09013	Niben101Scf05419g00005;Niben101Scf00058g09013
24.2193	24.1999	23.8378	24.4767	24.3385	23.9428	24.1438	24.0078	23.9952	24.0117	24.3596	24.1261	24.2746	24.3336	24.2601	24.5746	24.2829	24.4466	23.7507	24.2549	23.8557	NA	NA	NA	11	11	5	36.8	36.8	21.9	40.073	0	55.632	383340000	136	Niben101Scf00059g04016	Niben101Scf00059g04016
22.8696	23.7701	23.0391	23.383	22.6696	22.743	22.9889	22.9216	22.6684	22.7812	22.7414	22.7874	22.883	23.2922	23.2447	23.0844	23.0773	22.6806	23.0922	23.432	22.6829	NA	NA	NA	14	3	3	39.5	10.6	10.6	56.83	0	34.865	161180000	70	Niben101Scf00062g01026	Niben101Scf00062g01026
24.1658	23.8947	23.4868	23.7514	23.9882	23.5318	24.0517	23.756	23.8825	24.459	24.031	24.1466	24.8192	24.192	24.5361	24.2808	24.09	24.3817	23.4992	23.8018	24.1614	NA	NA	NA	17	7	4	82.4	44.7	29.6	17.37	0	139.13	346060000	116	Niben101Scf00063g03007	Niben101Scf00063g03007
27.6465	27.3454	26.9197	26.6472	27.9422	27.5407	27.6287	26.9396	26.4412	27.5916	27.6687	28.2249	27.3693	26.4852	25.6757	27.3866	27.4528	28.0272	27.4435	27.9737	25.7426	NA	NA	NA	4	4	1	22.8	22.8	6.6	32.489	0	144.61	3932600000	193	Niben101Scf00063g06042	Niben101Scf00063g06042
26.2256	26.7281	26.992	26.614	26.7427	27.1582	26.7132	26.6088	27.1375	26.6618	26.8029	27.2547	26.628	26.925	26.8556	26.612	27.2307	27.3163	26.9224	26.8938	26.6581	NA	NA	NA	17	16	2	62.8	60.2	9.4	44.018	0	323.31	2350500000	375	Niben101Scf00063g13005	Niben101Scf00063g13005
19.1225	21.3881	21.9445	18.0887	21.6952	19.1147	19.085	18.8977	21.694	18.3948	21.2066	18.8483	21.6924	19.2281	19.9841	18.8961	22.1618	17.8076	22.6392	21.4587	21.7427	NA	NA	NA	8	3	3	28.4	12	12	47.591	0	5.3324	38279000	13	Niben101Scf00067g02002	Niben101Scf00067g02002
22.4144	22.5553	22.4879	22.3957	22.507	22.4276	22.275	22.4716	22.613	22.5021	23.1363	23.0127	22.9624	22.6785	22.3062	22.8968	22.7214	22.9347	22.5279	22.1589	22.6377	NA	NA	NA	3	3	3	20.2	20.2	20.2	25.628	0	16.975	127340000	55	Niben101Scf00069g02007	Niben101Scf00069g02007
24.6995	25.1869	24.6874	24.7766	25.177	25.1154	25.0404	24.8074	24.5001	24.7091	24.6822	25.0756	24.9187	24.3416	24.4873	24.1733	24.9552	24.9262	24.3255	24.9453	24.6697	NA	NA	NA	14	9	9	77.5	55.4	55.4	23.795	0	83.061	667130000	214	Niben101Scf00069g02013	Niben101Scf00069g02013
24.7136	24.1703	24.8883	24.7391	24.8803	24.7031	24.8089	24.5877	24.3126	24.1467	23.9593	24.4373	24.17	24.5044	24.6675	23.2771	23.5979	23.5444	24.7153	23.5967	23.1169	NA	NA	NA	24	24	24	41.5	41.5	41.5	91.866	0	117.91	415020000	162	Niben101Scf00069g12009	Niben101Scf00069g12009
25.2617	24.444	24.6933	25.0435	25.1393	24.7923	25.1537	24.7908	24.6351	24.6949	24.7099	24.9386	24.5501	23.8141	25.2366	24.5699	23.9058	24.4249	24.8634	24.3446	23.6737	NA	NA	NA	29	9	9	68.5	28.2	28.2	57.359	0	113.26	544570000	156	Niben101Scf00069g12017	Niben101Scf00069g12017
22.7117	19.11	19.6716	23.2033	22.7846	22.4386	18.9009	22.4264	22.1198	18.2112	18.3063	22.6455	22.0189	19.7482	22.8405	22.7835	22.8331	22.8694	22.7718	19.7923	22.0782	NA	NA	NA	3	3	2	60	60	43.3	6.4812	0	6.4007	96637000	22	Niben101Scf03227XLOC_042035;Niben101Scf04451XLOC_052517;Niben101Scf00069XLOC_003779	Niben101Scf03227XLOC_042035;Niben101Scf04451XLOC_052517;Niben101Scf00069XLOC_003779
24.935	25.2443	25.5814	25.5468	25.3653	25.1986	25.2107	25.0772	25.3204	25.0989	25.232	25.4104	25.5405	25.587	25.8295	25.4882	25.6085	25.5751	25.0141	25.222	25.7478	NA	NA	NA	8	4	1	65.2	31.3	8.5	21.843	0	323.31	830720000	115	Niben101Scf00077g00018	Niben101Scf00077g00018
23.1463	22.7937	23.9003	23.7397	22.4365	23.5097	23.2296	22.9306	23.7795	23.5279	23.1578	23.6194	23.9533	22.9997	24.2809	24.4214	22.3418	24.0822	23.7495	23.5489	23.9015	NA	NA	NA	9	9	7	38.3	38.3	32.6	29.964	0	81.061	236450000	105	Niben101Scf00078g02007	Niben101Scf00078g02007
21.574	20.3232	20.0463	20.3389	20.3098	20.3482	20.6394	19.8271	19.7331	20.0363	18.3499	20.5234	22.1924	20.5889	21.7864	21.1024	20.9518	20.8042	22.1165	21.0479	21.1211	NA	NA	NA	3	3	3	15.3	15.3	15.3	24.622	0.0012346	2.3079	37152000	15	Niben101Scf06081XLOC_062706;Niben101Scf04134g02004;Niben101Scf00085g03007;Niben101Scf05491g00012;Niben101Scf01465g00003;Niben101Scf08373XLOC_072817;Niben101Scf02510g04005;Niben101Scf07516XLOC_069498	Niben101Scf06081XLOC_062706;Niben101Scf04134g02004;Niben101Scf00085g03007;Niben101Scf05491g00012;Niben101Scf01465g00003;Niben101Scf08373XLOC_072817;Niben101Scf02510g04005
22.8614	23.1875	22.5733	22.6588	22.8477	23.1374	22.7639	22.9489	22.5838	22.3188	22.877	22.7477	23.113	22.811	23.3324	23.0395	23.0573	22.7417	22.6487	23.4598	23.0356	NA	NA	NA	6	6	6	47.2	47.2	47.2	13.759	0	53.91	154750000	61	Niben101Scf05174g01001;Niben101Scf00090g07002;Niben101Scf05174g01002;Niben101Scf01124g00004	Niben101Scf05174g01001;Niben101Scf00090g07002;Niben101Scf05174g01002
27.5808	28.7045	28.1996	27.9184	28.5058	28.0612	27.9404	28.435	28.2035	28.0346	28.4708	28.0151	27.9159	28.5464	28.0904	27.9197	28.5995	27.7852	28.1967	28.6536	28.038	NA	NA	NA	15	15	15	81.9	81.9	81.9	17.654	0	311.93	6839900000	358	Niben101Scf00094g00009	Niben101Scf00094g00009
18.3735	21.6603	20.9012	19.2578	19.2174	19.5684	21.4133	20.9345	21.0875	18.2548	18.8376	20.0997	18.485	20.8651	20.914	20.8662	19.8883	19.3793	20.3684	18.7234	21.0241	NA	NA	NA	6	2	2	20.6	10.5	10.5	48.968	0	4.7344	21951000	18	Niben101Scf00095g02005	Niben101Scf00095g02005
22.4907	22.0924	22.6466	22.7632	23.043	22.7614	22.7739	22.5226	22.4107	22.6953	22.4371	22.6919	22.53	22.4748	22.7524	23.0249	18.4882	19.7159	22.612	19.1099	22.2498	NA	NA	NA	11	1	1	51.1	6.7	6.7	24.981	0	30.32	110340000	25	Niben101Scf00104g00003	Niben101Scf00104g00003
21.1886	21.4917	21.191	21.2592	21.7575	21.3675	21.2567	21.4138	21.1617	20.7743	21.4925	21.5051	21.5032	21.5662	22.1587	21.9983	21.6914	21.9897	21.6655	21.333	21.7518	NA	NA	NA	6	6	2	40.8	40.8	17.5	25.265	0	25.527	63013000	56	Niben101Scf00104g04007	Niben101Scf00104g04007
28.8113	29.3469	28.9309	28.5872	29.0467	28.4255	29.2766	29.0852	29.2687	28.2743	28.5739	28.5839	28.8598	29.1623	28.4096	28.6372	28.3394	28.2843	28.9917	28.7446	29.0747	NA	NA	NA	5	5	4	23.4	23.4	23.4	28.522	0	64.645	10060000000	205	Niben101Scf00107g03008;Niben101Scf03376g03004;Niben101Scf13926XLOC_084495	Niben101Scf00107g03008
26.1956	25.8545	25.8508	26.1631	26.3566	26.0558	26.1527	26.1342	25.8451	26.0389	26.4134	26.3692	26.5701	26.1344	25.9717	26.6288	26.4852	26.4299	26.3487	25.9399	26.0752	NA	NA	NA	8	8	4	37.7	37.7	20.4	29.451	0	102.42	1528100000	183	Niben101Scf00107g03016;Niben101Scf23078XLOC_089308	Niben101Scf00107g03016
24.2106	23.6969	24.0834	23.9608	24.0906	23.8884	23.81	23.778	24.143	24.3359	24.0225	24.2828	24.0241	23.71	24.2912	24.1243	24.4157	24.5547	24.0351	24.0857	24.6786	NA	NA	NA	14	14	8	53.7	53.7	33.1	30.871	0	196.28	382470000	156	Niben101Scf00109g02025	Niben101Scf00109g02025
20.2898	21.5073	20.6723	19.7245	21.0104	21.1443	21.2868	22.2671	20.9611	20.8956	21.3628	21.029	18.5281	23.0988	19.9467	20.143	21.7097	20.7169	21.8186	22.0424	20.7114	NA	NA	NA	4	4	4	34.7	34.7	34.7	18.467	0	62.307	49223000	16	Niben101Scf03600g00006;Niben101Scf00109g08004	Niben101Scf03600g00006;Niben101Scf00109g08004
21.4122	20.6243	20.0366	21.474	21.6986	20.9815	21.2615	20.7976	20.1911	21.1041	21.795	19.736	19.0103	18.5975	19.4643	21.1968	19.1349	21.7785	21.0509	18.0768	20.2186	NA	NA	NA	4	4	4	26	26	26	33.364	0.0021645	2.0532	41750000	15	Niben101Scf00109g10001	Niben101Scf00109g10001
22.5847	21.422	22.0511	22.6183	22.0724	22.1354	22.2415	22.3002	21.5217	21.8819	22.0332	22.8451	22.9843	21.8815	22.4151	23.9191	22.3915	22.9443	22.4947	22.71	22.5171	NA	NA	NA	12	12	12	30.6	30.6	30.6	59.653	0	23.684	114840000	52	Niben101Scf00110g05013;Niben101Scf05955XLOC_062172;Niben101Scf05955XLOC_062185;Niben101Ctg10554XLOC_001243;Niben101Scf05955XLOC_062184	Niben101Scf00110g05013;Niben101Scf05955XLOC_062172
21.678	21.6979	22.095	22.0332	21.8305	22.0475	21.8359	21.9569	21.8943	22.2111	20.0872	18.3065	22.408	19.8935	20.2035	19.7806	20.017	22.3966	19.7162	19.0639	22.0254	NA	NA	NA	7	4	1	17.9	12.1	2	54.058	0	9.9857	59301000	22	Niben101Scf00113g04012	Niben101Scf00113g04012
20.4677	20.9909	21.3593	20.9929	20.5064	20.8012	20.98	21.1512	21.6825	21.3598	21.3203	20.7825	21.0985	21.9328	20.9385	20.8699	22.4322	19.3226	21.6709	21.3902	21.4597	NA	NA	NA	7	2	2	22.5	4.1	4.1	48.287	0.0059853	1.5615	44762000	26	Niben101Scf00113g06004	Niben101Scf00113g06004
21.5282	21.5794	22.1247	21.669	21.7139	22.1661	21.2449	21.9792	21.6558	21.6882	21.3239	21.5544	21.833	22.0487	22.5161	21.6484	21.2882	21.7993	21.5618	21.3616	21.9343	NA	NA	NA	5	3	2	26.7	19.3	14.4	26.487	0	13.554	64155000	16	Niben101Scf00116g05006;Niben101Scf00116g05007	Niben101Scf00116g05006;Niben101Scf00116g05007
21.8657	22.1533	21.5447	19.3536	22.0752	22.1526	21.1806	21.7722	19.5392	21.7974	22.0949	21.9613	21.8453	21.6442	20.8892	22.3005	22.3448	22.2564	21.6736	22.4944	21.9251	NA	NA	NA	12	3	3	27.4	7.9	7.9	57.981	0.00027137	3.6465	75661000	26	Niben101Scf00117g02009;Niben101Scf09552XLOC_076599	Niben101Scf00117g02009
25.0464	25.0058	23.7952	23.0512	25.179	24.9163	25.3267	24.186	23.924	24.998	25.4922	25.4503	25.437	23.9674	22.5748	25.8405	25.0891	25.7522	25.1937	25.4212	23.3906	NA	NA	NA	47	4	4	59.8	1.7	1.7	75.319	0	6.8062	697100000	79	Niben101Scf00117g02019	Niben101Scf00117g02019
23.4645	23.7186	23.4838	23.337	23.939	23.9108	23.1949	23.3279	23.1977	23.0985	23.7592	23.8664	23.1049	23.8126	23.5926	23.3805	23.7657	23.6004	23.6327	23.7861	23.9371	NA	NA	NA	8	4	4	71.5	36.4	36.4	16.779	0	86.784	246560000	53	Niben101Scf00121g00028	Niben101Scf00121g00028
23.5346	23.6388	23.8132	23.3941	24.0678	23.578	23.068	23.5008	23.457	23.3301	24.137	23.4595	23.1643	24.1195	23.5365	23.6987	24.7292	23.2369	23.6914	24.3897	23.732	NA	NA	NA	8	8	7	28	28	25.8	41.075	0	36.007	279110000	111	Niben101Scf00123g04002;Niben101Scf00188g00003	Niben101Scf00123g04002
21.237	21.1103	20.6569	20.956	21.6359	19.5685	21.6983	20.8337	19.2464	21.3515	21.5513	20.9174	20.2462	19.711	20.0487	18.3562	20.0035	20.0475	21.3788	21.4731	19.7118	NA	NA	NA	3	3	3	20.6	20.6	20.6	18.956	0	9.0827	38679000	19	Niben101Scf00123g06014	Niben101Scf00123g06014
19.3928	19.5015	19.6717	19.8938	21.524	21.4979	21.2935	20.1212	20.2548	18.7427	21.2025	21.7594	19.887	20.17	20.0847	21.5191	21.4002	21.9955	18.6485	21.108	20.6646	NA	NA	NA	3	3	3	24	24	24	19.292	0	6.8376	32015000	19	Niben101Scf00123g06028;Niben101Scf00332g06019;Niben101Scf01823g00003	Niben101Scf00123g06028;Niben101Scf00332g06019;Niben101Scf01823g00003
22.9414	22.5847	22.9094	22.8037	23.1804	22.6367	22.5846	22.7684	23.0245	22.6573	22.7444	22.8499	22.9215	22.6143	22.7873	22.353	22.5663	22.4385	22.3552	21.5165	22.0687	NA	NA	NA	13	13	1	36	36	1.9	70.09	0	39.204	129120000	115	Niben101Scf00124g00011	Niben101Scf00124g00011
27.4093	27.4359	27.253	27.2506	27.6678	27.3994	27.5297	27.3545	27.1812	27.341	27.5628	27.4384	27.5491	27.3864	27.3837	27.2503	27.3077	27.4461	27.5795	27.2136	27.2974	NA	NA	NA	49	49	7	62.1	62.1	15.3	94.319	0	323.31	3685200000	821	Niben101Scf00127g04004	Niben101Scf00127g04004
22.5919	22.2139	22.1223	22.7194	22.924	22.5511	22.8666	22.972	19.6363	22.2794	22.2443	23.3395	22.9547	22.3586	22.8631	22.401	22.4522	22.9877	22.4651	21.999	22.2366	NA	NA	NA	47	4	4	59.6	10.6	10.6	94.419	0	42.366	126180000	42	Niben101Scf00127g04010	Niben101Scf00127g04010
23.6749	24.0495	24.0568	23.7101	23.7844	23.7401	23.7349	24.0385	23.8673	23.9336	23.8774	24.0068	23.3058	24.6682	24.5312	23.7451	24.3154	23.9133	23.8495	24.1902	24.0798	NA	NA	NA	15	15	8	22.6	22.6	10.8	100.52	0	132.53	318220000	165	Niben101Scf00130g01022;Niben101Scf05800XLOC_061228;Niben101Scf00286g01015;Niben101Scf00130g01018	Niben101Scf00130g01022
19.1304	19.2608	20.3475	19.3028	20.43	18.9626	19.0033	19.5172	19.5982	19.4013	19.7029	19.374	19.378	19.5168	19.6877	19.619	19.7648	20.443	19.0346	19.0881	19.7258	NA	NA	NA	4	2	2	14.9	8.8	8.8	39.964	0.0023821	1.9615	12597000	6	Niben101Scf00132g01002	Niben101Scf00132g01002
22.776	22.1132	21.5182	21.7589	22.3059	21.9951	22.0602	22.1156	21.9842	22.1777	22.3458	22.7135	21.3097	21.8569	22.0437	20.4764	21.5532	21.8516	21.3042	21.0643	20.09	NA	NA	NA	6	6	6	42.3	42.3	42.3	27.869	0	35.566	82174000	53	Niben101Scf00133g01004;Niben101Scf03412g04002;Niben101Scf00108XLOC_004291	Niben101Scf00133g01004;Niben101Scf03412g04002
22.7885	23.448	22.928	23.1389	23.1915	23.3222	23.316	23.1646	22.94	23.2836	23.4944	23.5815	23.1479	23.4803	23.458	23.7414	23.5406	23.2669	23.4966	23.578	22.6958	NA	NA	NA	6	4	4	13.4	9.4	9.4	58.985	0	16.032	201700000	53	Niben101Scf00133g04024;Niben101Scf00133g04023	Niben101Scf00133g04024
26.6714	26.3561	26.342	26.0472	26.2743	26.2378	26.5922	26.2341	26.2254	26.5616	26.1933	26.4378	26.5263	26.0312	26.4596	26.166	26.0379	26.2377	25.8834	25.8587	26.8603	NA	NA	NA	14	14	6	61.9	61.9	32.5	27.784	0	161.07	1721300000	396	Niben101Scf00135g00025	Niben101Scf00135g00025
23.4032	24.8608	23.7769	23.4714	24.1444	23.4717	23.8786	24.1012	23.8279	23.8141	24.4068	24.0824	23.2842	24.3204	23.9919	23.5819	24.3846	23.8669	23.4707	24.4788	23.9507	NA	NA	NA	16	16	4	52.1	52.1	16.6	39.477	0	108.41	343130000	226	Niben101Scf00135g00027;Niben101Scf01847g00001	Niben101Scf00135g00027
20.034	20.1586	19.3815	19.2999	19.6082	19.7553	20.117	19.2935	19.1068	19.7807	19.7239	18.9668	19.6065	19.2233	19.4335	19.852	18.9771	19.8207	19.7716	19.8225	20.3687	NA	NA	NA	2	2	2	33.7	33.7	33.7	11.193	0.0005184	2.9568	16219000	22	Niben101Scf00135XLOC_004732;Niben101Scf01847g01001	Niben101Scf00135XLOC_004732;Niben101Scf01847g01001
19.541	20.8351	19.5508	18.9307	20.3156	20.2541	20.6219	20.8824	20.8117	21.2741	21.067	20.6506	21.0787	20.2338	20.8072	21.3108	21.6111	21.2	21.1776	20.8673	21.2998	NA	NA	NA	6	6	5	24.8	24.8	20.7	37.6	0	10.163	36868000	21	Niben101Scf00149g01014;Niben101Scf04722g03016;Niben101Ctg11734g00001;Niben101Scf02806g00025;Niben101Scf02043g02002;Niben101Scf02806g00030;Niben101Scf00593g01001;Niben101Scf00488g03010	Niben101Scf00149g01014;Niben101Scf04722g03016
21.8782	21.4398	21.6843	22.0705	22.5319	21.7341	21.7464	21.1258	22.1291	21.4838	21.4068	21.9726	21.3355	22.1275	21.5286	21.2852	22.2626	21.6434	21.6986	22.3851	22.0872	NA	NA	NA	6	6	6	13.7	13.7	13.7	73.928	0	72.121	70773000	46	Niben101Scf00149g10020;Niben101Scf00149g10001	Niben101Scf00149g10020
24.8197	24.915	24.505	24.5465	25.0861	24.4875	24.8869	24.4865	24.3113	24.6647	24.6427	24.7848	24.9516	24.4702	24.8098	24.7802	24.5036	24.6942	25.0088	24.7224	24.5716	NA	NA	NA	19	19	8	68.1	68.1	33.5	49.964	0	174.2	558960000	221	Niben101Scf00150g03004	Niben101Scf00150g03004
27.7413	27.7919	27.4715	27.5192	27.8962	27.4934	27.8282	27.5646	27.6042	27.6493	27.9781	28.1421	27.8232	27.6341	27.5777	27.888	28.0199	27.9391	27.9189	27.9817	27.8331	NA	NA	NA	26	25	4	47.5	47.5	11.4	67.962	0	323.31	4966600000	562	Niben101Scf00151g07009;Niben101Scf00151g07004;Niben101Scf13289XLOC_083687	Niben101Scf00151g07009
23.3028	23.7055	23.6442	23.5164	23.78	23.209	23.1955	23.671	23.3342	23.3651	23.81	23.3038	23.1577	23.9849	23.595	23.2336	23.9816	23.3462	23.3913	23.2028	23.0901	NA	NA	NA	20	20	16	18.9	18.9	16.4	148.32	0	108.72	234280000	108	Niben101Scf00151g10011	Niben101Scf00151g10011
23.0382	23.2801	23.3408	23.6729	23.2241	23.3184	23.1978	23.2741	23.1033	22.9731	23.1493	23.19	22.6874	23.6047	23.8734	22.7405	22.9798	22.8038	23.396	22.953	23.0424	NA	NA	NA	8	8	3	19.7	19.7	6.3	63.188	0	195.56	181920000	84	Niben101Scf00152g18006	Niben101Scf00152g18006
22.3504	22.6148	23.0737	23.0829	22.153	22.5884	22.6487	22.4997	23.0662	22.2624	20.7051	22.1856	18.4752	22.4819	23.0138	22.454	21.7753	21.7019	22.5566	21.4288	21.7889	NA	NA	NA	5	5	5	37.5	37.5	37.5	14.627	0	11.683	121870000	28	Niben101Scf00152g19011;Niben101Scf07465XLOC_069245;Niben101Scf04727g02003;Niben101Scf01100g00007	Niben101Scf00152g19011;Niben101Scf07465XLOC_069245;Niben101Scf04727g02003
20.6446	20.8669	21.2186	19.4954	20.9914	20.6467	18.4227	19.7655	19.8599	21.0387	21.1518	21.0482	20.9378	19.6141	21.2692	20.9569	21.5759	20.7812	21.1476	20.9076	19.338	NA	NA	NA	4	4	4	9.7	9.7	9.7	57.167	0	30.223	33570000	21	Niben101Scf11743XLOC_081480;Niben101Scf00152g25013	Niben101Scf11743XLOC_081480;Niben101Scf00152g25013
20.146	19.5775	19.5413	19.9426	19.5202	19.4451	20.0212	20.0253	19.4462	19.9929	20.0659	20.1173	19.1273	19.9913	19.7051	19.1095	19.5122	19.9088	19.1765	18.8503	20.4449	NA	NA	NA	3	3	3	15.4	15.4	15.4	30.19	0	5.4823	14207000	22	Niben101Scf05411g02006;Niben101Scf00152g25014	Niben101Scf05411g02006;Niben101Scf00152g25014
26.0852	26.1367	25.7815	26.0913	26.2453	26.1318	25.9938	25.993	25.7341	26.0298	26.385	26.1142	26.1452	26.0087	26.4324	26.405	26.2779	26.2559	26.2538	26.3947	26.2945	NA	NA	NA	36	36	35	51.9	51.9	51.2	117.79	0	323.31	1524200000	470	Niben101Scf00153g00021	Niben101Scf00153g00021
23.7185	24.0169	24.3069	23.3297	23.9612	24.0207	23.9246	23.7862	23.2539	23.5544	23.8971	23.7715	23.6339	24.0346	24.2607	23.9026	24.4243	23.9257	24.1997	24.597	23.6128	NA	NA	NA	16	3	3	70.4	22.9	22.9	38.138	0	68.14	334280000	117	Niben101Scf00154g01001	Niben101Scf00154g01001
19.7204	20.5051	19.9449	19.9732	20.1701	20.1805	20.5444	20.6845	20.1258	19.9655	18.2965	19.9813	20.0167	20.3236	20.1075	19.9084	20.2762	20.2399	20.1842	21.1622	19.5677	NA	NA	NA	5	5	5	26.2	26.2	26.2	39.755	0	14.155	21894000	30	Niben101Scf00155g00008;Niben101Scf09310XLOC_075923	Niben101Scf00155g00008;Niben101Scf09310XLOC_075923
22.1372	22.037	21.543	21.6089	21.9955	21.6319	21.5961	21.8957	22.1625	22.0445	21.9487	22.0017	22.4885	22.008	22.1247	22.1627	21.9962	22.2813	21.9047	21.598	22.3665	NA	NA	NA	5	5	5	39.4	39.4	39.4	10.706	0	19.313	79458000	65	Niben101Scf00155g00010;Niben101Scf04292g13002	Niben101Scf00155g00010;Niben101Scf04292g13002
24.6104	24.7764	24.6603	24.7781	25.035	24.4363	24.7131	24.5065	24.9079	24.6008	24.5321	24.7464	24.9855	24.3716	24.7849	24.8924	24.6503	25.2901	24.7167	24.6897	25.0566	NA	NA	NA	6	6	4	41.8	41.8	26.6	19.476	0	160.13	656740000	185	Niben101Scf00157g03004	Niben101Scf00157g03004
21.2471	20.7043	20.7536	20.9332	21.9146	21.088	21.1985	20.8686	20.7019	21.09	21.2037	21.5194	21.4893	20.2534	20.9482	20.5544	20.5258	20.9929	20.4022	19.4441	20.3121	NA	NA	NA	4	4	4	19.3	19.3	19.3	50.018	0	7.7686	47074000	31	Niben101Scf00157g04001;Niben101Scf04339g04002;Niben101Scf07194XLOC_068100	Niben101Scf00157g04001;Niben101Scf04339g04002
19.1716	21.2491	21.0832	21.2317	20.7974	19.4458	20.9121	21.3067	20.5584	21.0697	20.6903	21.281	20.0031	21.2917	21.4022	20.7953	21.1758	20.6751	21.4461	20.7254	21.2142	NA	NA	NA	5	5	5	13.3	13.3	13.3	58.258	0	9.8054	39182000	11	Niben101Scf00159g08019;Niben101Scf15671XLOC_086134	Niben101Scf00159g08019
25.9686	25.4182	25.9382	26.0131	26.2085	26.0169	26.056	25.6928	25.2994	25.287	25.2584	25.8022	25.2208	25.7488	25.9845	25.2762	25.5013	25.6248	25.9056	25.4757	25.1263	NA	NA	NA	27	27	5	51.9	51.9	17.4	76.003	0	99.3	1111600000	240	Niben101Scf00160g09014	Niben101Scf00160g09014
24.834	24.592	24.5155	24.8698	24.3712	24.2865	24.5735	24.4756	24.5872	24.5531	24.6113	24.2662	25.1143	24.607	24.4169	24.8925	24.6789	24.7316	24.6816	24.5282	24.3956	NA	NA	NA	13	13	13	50.4	50.4	50.4	38.01	0	90.285	518460000	174	Niben101Scf00160g10001;Niben101Scf05955XLOC_062196;Niben101Scf12841XLOC_083063;Niben101Scf01983g16029	Niben101Scf00160g10001
18.7871	19.0105	17.8261	20.8742	19.6087	17.6959	21.2799	20.9279	20.8659	19.6295	21.1298	21.383	18.9682	19.5758	20.2566	19.0141	18.3284	18.8758	18.0026	21.1748	19.7449	NA	NA	NA	10	2	2	45.8	10.3	10.3	40.55	0	7.2717	32010000	18	Niben101Scf00161g00005	Niben101Scf00161g00005
23.1586	23.6073	23.2534	22.8729	23.9852	23.3026	23.6636	23.2165	23.4408	23.3584	23.4826	23.529	23.0595	23.3452	23.3268	22.7054	23.4292	23.2982	23.1881	23.193	22.4455	NA	NA	NA	17	11	11	69.6	58	58	35.592	0	70.429	218160000	122	Niben101Scf00163g00010	Niben101Scf00163g00010
21.0141	21.3212	19.0185	18.0472	22.065	20.1258	21.7967	19.8009	19.7022	21.2146	21.778	21.8774	20.2669	19.0833	20.14	20.3289	20.5462	21.211	20.7172	21.0337	20.1389	NA	NA	NA	3	1	1	35.3	15.8	15.8	14.522	0	16.53	40417000	33	Niben101Scf00163g01011	Niben101Scf00163g01011
26.2994	25.6193	26.6721	26.7108	25.5207	26.39	26.3456	26.0725	26.5698	26.5818	26.4143	26.513	26.8935	26.1196	26.7305	26.9537	26.4822	26.8401	26.5739	26.2399	26.7425	NA	NA	NA	7	7	2	46.8	46.8	24.3	24.134	0	51.155	1767500000	198	Niben101Scf00163g08019	Niben101Scf00163g08019
23.0965	22.7366	22.3425	21.7725	23.3347	22.0016	22.8609	22.379	22.5308	22.5476	22.7957	23.1922	23.2253	22.2894	21.6411	23.29	23.085	23.4434	21.4738	22.6104	19.8151	NA	NA	NA	11	2	2	37.7	7.8	7.8	31.336	0	15.347	138630000	38	Niben101Scf00163g17005	Niben101Scf00163g17005
24.7105	25.6441	25.1053	24.7831	25.4558	25.0418	24.6289	25.1878	25.0154	24.2775	25.3938	24.7028	24.6507	25.6493	25.0008	24.613	25.5598	24.8889	24.6587	25.6309	25.5011	NA	NA	NA	21	20	6	50	48.4	18	61.967	0	167.72	684700000	188	Niben101Scf00163g23018	Niben101Scf00163g23018
21.7144	21.3015	21.2387	21.7599	21.2921	21.5572	21.39	21.5646	21.3388	21.4502	21.4666	21.6625	21.5075	21.7168	22.105	21.5204	21.7313	21.6579	21.2259	21.4275	21.5555	NA	NA	NA	6	6	6	21.1	21.1	21.1	57.553	0	93.924	60521000	36	Niben101Scf00168g05002;Niben101Scf00168g05004;Niben101Scf03351g04008	Niben101Scf00168g05002
25.7441	25.6352	25.547	25.725	25.6236	25.8415	25.6596	25.5405	25.4604	25.5155	25.8013	25.712	25.6621	25.8244	25.8036	25.7859	26.0393	25.8692	25.6766	25.8008	25.6279	NA	NA	NA	10	10	10	49.5	49.5	49.5	30.768	0	153.35	1167300000	244	Niben101Scf00168g06001;Niben101Scf03351g04004	Niben101Scf00168g06001;Niben101Scf03351g04004
21.1308	21.1808	19.4945	20.4504	21.0723	20.8096	21.4703	20.8973	21.0858	21.1396	21.1134	21.2511	21.6946	21.0652	21.0681	20.8429	21.2339	21.1972	21.2109	21.1556	19.5291	NA	NA	NA	4	4	4	33.2	33.2	33.2	28.485	0	11.337	45295000	17	Niben101Scf00168g06013;Niben101Scf03321g03001	Niben101Scf00168g06013
20.6568	20.3302	20.2527	20.6524	20.7581	20.7759	20.351	18.3679	19.7388	20.5542	20.6652	20.4048	20.1382	21.5696	20.6264	20.8429	20.6547	20.7947	20.3842	20.9869	21.8857	NA	NA	NA	4	3	3	4.8	3.8	3.8	115.29	0	7.526	33361000	25	Niben101Scf00170g05007;Niben101Scf01154g02003	Niben101Scf00170g05007;Niben101Scf01154g02003
22.9675	22.4604	22.7919	23.0337	23.0144	22.2982	22.754	22.2157	22.2306	22.9112	22.484	22.6361	22.291	22.417	22.391	22.2428	22.3716	22.5399	21.6551	22.1886	22.3377	NA	NA	NA	7	7	7	30.4	30.4	30.4	32.912	0	50.521	116640000	60	Niben101Scf00173g00019;Niben101Scf01767g03012;Niben101Scf13505XLOC_083909;Niben101Scf11370XLOC_080709	Niben101Scf00173g00019;Niben101Scf01767g03012
21.7639	22.0028	21.8858	21.9948	22.2877	22.4128	21.7647	19.0134	21.8735	18.2014	22.0162	22.3083	21.6507	22.5092	22.4674	19.9115	21.3838	21.8737	18.9886	20.171	22.0465	NA	NA	NA	15	4	4	39.6	12.3	12.3	62.14	0	13.702	71548000	33	Niben101Scf00173g04002	Niben101Scf00173g04002
26.7822	26.4416	25.9276	26.1003	26.551	26.4458	26.1964	26.1698	25.8451	25.9421	26.3064	26.578	26.4612	25.5776	26.0926	26.1236	26.0797	26.2076	26.4599	26.3086	25.9558	NA	NA	NA	19	19	5	58.3	58.3	19	46.608	0	323.31	1675200000	446	Niben101Scf00173g05015	Niben101Scf00173g05015
23.6365	23.7805	23.7627	24.0494	24.2502	24.5208	23.8436	23.7617	23.8522	23.5022	23.7602	23.7975	23.4765	23.6761	24.115	23.9243	23.8293	24.401	23.8633	24.7135	24.5731	NA	NA	NA	18	2	1	36	4	2.2	54.872	0	21.158	315050000	40	Niben101Scf00173g09004;Niben101Scf10031XLOC_077906;Niben101Scf02582g05007	Niben101Scf00173g09004
24.6704	24.506	24.315	24.181	25.0514	24.162	24.6353	24.2034	24.2639	24.7657	24.7119	24.6699	24.7509	24.0551	24.4662	24.9203	24.6167	25.2164	24.3042	25.3394	24.7609	NA	NA	NA	9	9	9	46	46	46	25.417	0	251.17	602200000	178	Niben101Scf00176g00005	Niben101Scf00176g00005
20.0422	19.9927	20.7168	19.2127	20.3938	20.1864	19.9718	20.1921	19.9451	19.9516	20.1913	20.1544	21.0191	19.8381	21.1822	20.7999	21.4997	20.1746	20.4052	20.1197	19.3032	NA	NA	NA	3	3	3	5.9	5.9	5.9	73.965	0	60.6	26614000	11	Niben101Scf00176g02010;Niben101Scf06113XLOC_062980;Niben101Scf00176g02014;Niben101Scf06113XLOC_062972	Niben101Scf00176g02010;Niben101Scf06113XLOC_062980
31.8244	31.4223	31.3807	31.6173	31.2608	31.4268	31.3766	31.4929	31.607	31.5802	31.5228	31.4666	32.1431	31.7736	32.3158	31.9631	31.5181	31.6021	31.8347	31.7117	31.7765	NA	NA	NA	18	18	18	54.4	54.4	54.4	24.204	0	262.96	67094000000	679	Niben101Scf06113XLOC_062984;Niben101Scf00176g05004	Niben101Scf06113XLOC_062984;Niben101Scf00176g05004
21.2583	21.48	21.4906	20.1669	21.2645	21.4218	21.5565	21.5661	19.0753	18.861	21.7132	21.3378	19.5077	21.2158	21.1834	21.215	21.2222	21.3436	20.6422	21.0242	20.1749	NA	NA	NA	13	2	2	38	8.5	8.5	43.698	0	62.523	49564000	39	Niben101Scf00177g12003	Niben101Scf00177g12003
20.1854	21.6035	19.1163	21.2693	19.1179	20.5585	21.4533	20.3101	20.7583	19.7607	18.9558	19.8674	19.7282	20.5381	20.7012	19.8977	19.6616	19.9193	20.0944	17.762	19.8767	NA	NA	NA	2	2	2	11.6	11.6	11.6	15.065	0	9.8165	40700000	19	Niben101Scf01413g04009;Niben101Scf00180g01012	Niben101Scf01413g04009;Niben101Scf00180g01012
25.153	25.1717	25.1415	25.01	25.0446	25.1591	25.0315	25.1552	25.1983	25.1486	25.0068	25.0676	25.313	25.2974	25.3972	25.0596	25.1063	25.2255	25.3333	25.2544	25.4873	NA	NA	NA	43	43	23	45.1	45.1	26.6	152.46	0	323.31	748120000	412	Niben101Scf00181g00004;Niben101Scf08573XLOC_073566;Niben101Scf02606g00007	Niben101Scf00181g00004
21.4377	20.869	21.2186	21.3411	21.1299	21.2107	20.8835	21.1374	20.7342	20.8157	21.1579	21.0646	20.9518	20.6341	21.5416	20.8202	20.6994	20.1743	21.2348	20.4456	20.8765	NA	NA	NA	27	2	2	50.1	5.7	5.7	77.231	0	39.243	39715000	35	Niben101Scf00182g04001	Niben101Scf00182g04001
23.6323	23.4894	23.5547	23.7067	23.3836	23.5254	23.161	23.5019	23.5124	23.2296	23.6915	23.6266	23.8576	23.4969	23.9437	23.852	24.1927	23.5914	23.8911	24.2137	23.9547	NA	NA	NA	9	3	2	38.1	14.4	9.3	25.357	0	93.523	261690000	41	Niben101Scf00182g07004;Niben101Scf01673g05001	Niben101Scf00182g07004;Niben101Scf01673g05001
24.9318	25.2449	24.9777	25.2203	24.932	24.9386	24.8381	25.1746	25.1601	24.7218	25.2662	24.7885	24.1625	24.5125	24.8716	25.6358	24.9581	24.9696	25.4438	25.0667	25.6883	NA	NA	NA	13	13	13	56.4	56.4	56.4	28.506	0	137.54	672480000	167	Niben101Scf00185g01001	Niben101Scf00185g01001
23.6307	24.0228	23.6385	23.9744	23.8649	23.8778	23.8578	24.0701	23.752	23.8265	24.0267	24.3195	23.5939	23.9441	21.1286	23.5579	24.43	23.6562	24.068	23.5243	19.9359	NA	NA	NA	18	4	4	68.2	14	14	29.115	0	95.886	297150000	50	Niben101Scf00189g00004	Niben101Scf00189g00004
20.4969	20.8888	19.6672	20.5515	20.3796	20.7851	20.7448	19.894	21.2842	20.4174	20.3526	20.4144	20.4575	19.68	19.8717	21.078	20.829	21.2345	21.019	21.2129	21.4002	NA	NA	NA	4	4	4	14.9	14.9	14.9	56.846	0	35.173	33894000	38	Niben101Scf00199g01002	Niben101Scf00199g01002
23.1698	23.4674	22.8569	23.2717	23.2299	23.6642	23.5092	22.8749	23.2499	23.3171	23.1951	23.9156	22.732	22.8625	22.7495	23.3361	23.4057	23.3065	24.4137	24.1474	24.4533	NA	NA	NA	5	5	5	5.2	5.2	5.2	122.31	0	18.799	222190000	26	Niben101Scf00199g03003;Niben101Scf03572g04014;Q7CZY1	Niben101Scf00199g03003;Niben101Scf03572g04014
24.4921	24.5443	24.5838	24.6496	24.8469	24.4991	24.6656	24.3019	24.7339	24.4415	24.689	24.8209	24.4842	24.5358	24.7397	24.7357	24.8279	24.6751	24.6497	24.4668	24.6645	NA	NA	NA	20	20	5	53.3	53.3	17.5	50.31	0	237.82	518320000	191	Niben101Scf00199g05017	Niben101Scf00199g05017
23.7143	24.5016	24.4246	24.3452	24.5721	24.7777	24.1668	24.2525	24.3315	24.2143	24.3117	24.2253	23.7138	24.8943	24.4288	23.9377	24.7417	23.814	24.4066	24.855	24.2712	NA	NA	NA	28	9	8	63.7	23.4	21.9	56.286	0	62.863	396660000	99	Niben101Scf00202g02008;Niben101Scf03659g08009	Niben101Scf00202g02008
23.0781	22.7336	22.7579	22.7592	23.3051	22.9014	22.9717	22.6928	22.4222	22.712	22.8599	22.9236	22.8323	22.7267	22.4801	22.5908	22.6378	22.7136	22.9075	22.3896	21.7583	NA	NA	NA	10	9	9	23.8	21.4	21.4	56.609	0	70.693	140820000	72	Niben101Scf00202g05007;Niben101Scf00202g05001;Niben101Scf00893g01020	Niben101Scf00202g05007;Niben101Scf00202g05001
20.8975	19.7885	19.9947	19.1473	20.7885	19.8679	19.983	19.7755	20.4749	19.6898	19.8487	20.1396	18.3141	19.7167	20.2779	18.8535	19.4739	20.2476	17.6882	19.6889	19.9348	NA	NA	NA	4	2	2	31	15.5	15.5	27.699	0	58.425	17169000	15	Niben101Scf00206g00034	Niben101Scf00206g00034
29.2417	28.5218	28.6068	28.6707	29.1814	28.7674	28.9838	28.7651	28.2823	28.6381	28.7833	28.8721	29.1347	27.9248	28.6003	29.2672	28.6525	28.9002	28.8579	28.4629	28.7176	NA	NA	NA	13	12	1	83.1	79.1	7	18.103	0	141.14	9448000000	337	Niben101Scf00211g00029;Niben101Scf06277XLOC_063772	Niben101Scf00211g00029
21.984	21.9393	22.1427	21.8865	22.2153	21.9748	21.9753	21.7123	21.7391	22.3743	22.2294	22.1314	22.1519	21.7975	22.146	22.3298	22.227	22.1877	22.1228	22.2458	22.2708	NA	NA	NA	6	6	6	19.4	19.4	19.4	46.523	0	6.3641	89727000	47	Niben101Scf00212g02010;Niben101Scf00212g02003;Niben101Scf08007XLOC_071433	Niben101Scf00212g02010;Niben101Scf00212g02003
19.8748	19.4716	20.2668	19.1463	19.5788	18.9057	19.9987	20.4506	19.6062	19.7469	20.3301	19.8535	20.5766	20.3548	20.6655	20.5011	20.0475	20.4168	20.4037	19.6879	19.7027	NA	NA	NA	11	2	2	56.8	17.3	17.3	36.486	0	8.5461	18634000	19	Niben101Scf00213g00001	Niben101Scf00213g00001
23.7083	19.4717	24.6365	24.2118	19.5789	24.8695	18.2385	23.9565	23.9812	23.9243	24.3388	24.5571	23.5723	24.2649	24.3959	24.1124	24.3795	24.2872	19.2655	24.8862	24.1119	NA	NA	NA	3	2	2	12.2	7.4	7.4	20.941	0	10.527	303020000	42	Niben101Scf00215g00017	Niben101Scf00215g00017
23.7815	24.1349	23.3406	23.7308	24.1803	23.2139	23.4722	23.8855	23.4633	23.5424	23.8614	23.6176	25.2513	24.8365	24.3478	23.8899	24.0735	23.9373	23.915	23.9643	23.2942	NA	NA	NA	6	6	6	50.9	50.9	50.9	23.583	0	16.816	314820000	114	Niben101Scf02230g01003;Niben101Scf00215g02009	Niben101Scf02230g01003;Niben101Scf00215g02009
27.7344	28.001	27.7411	27.9779	27.9664	27.8311	27.9238	27.8059	27.7376	27.9146	27.9571	27.9282	27.8891	28.1905	27.5667	27.6251	28.0813	27.8753	27.8142	27.8275	27.9379	NA	NA	NA	21	21	5	71.3	71.3	24.5	34.785	0	183.28	4903200000	483	Niben101Scf00217g00006	Niben101Scf00217g00006
21.7481	20.1685	22.4171	22.3245	21.6741	22.0885	18.2822	21.886	20.9456	21.8877	19.8552	21.7523	21.7734	21.893	22.5773	22.13	19.9461	22.1592	21.9541	19.3411	22.2786	NA	NA	NA	2	2	2	2.7	2.7	2.7	111.49	0.0012435	2.3848	61554000	13	Niben101Scf00218g03011	Niben101Scf00218g03011
26.9932	27.1437	27.0571	26.899	27.2668	27.0852	27.0711	26.7935	26.7216	26.8416	26.7949	27.0944	26.7905	26.6879	26.6656	27.0124	26.9639	26.8526	26.9677	27.1379	26.8797	NA	NA	NA	7	6	6	65.5	60.4	60.4	16.105	0	305.08	2778300000	285	Niben101Scf05676g05001;Niben101Scf00223g03017;Niben101Scf05767XLOC_061130	Niben101Scf05676g05001;Niben101Scf00223g03017
23.5231	23.7279	22.8888	23.0517	23.8561	22.7013	23.7327	23.2197	22.4915	23.3322	23.136	23.0993	23.6909	23.4464	22.765	22.9268	23.585	23.3606	23.386	22.5808	22.827	NA	NA	NA	10	10	5	36.3	36.3	20.5	38.48	0	44.233	200610000	84	Niben101Scf00225g00003;Niben101Scf00225g00006	Niben101Scf00225g00003
24.1473	22.8889	23.1566	23.3137	23.8192	23.4235	23.8885	23.1427	22.6219	23.2791	23.4492	23.791	23.82	22.5389	19.2743	23.1791	23.0798	23.4441	23.6057	22.2276	20.6227	NA	NA	NA	17	3	3	74.7	19.3	19.3	39.602	0	12.352	219610000	70	Niben101Scf00225g00008	Niben101Scf00225g00008
21.4111	21.8723	21.9983	21.7534	22.1869	22.3549	21.3056	21.8436	21.9938	21.9207	22.3038	22.0741	21.4322	22.7154	23.2617	21.8178	22.6499	22.3525	22.6978	23.5854	22.6287	NA	NA	NA	6	6	4	54.5	54.5	35.8	15.041	0	182.5	99644000	48	Niben101Scf00225g07012	Niben101Scf00225g07012
19.2821	19.347	20.032	20.2287	20.2044	19.3887	18.772	19.8805	19.762	18.7	19.8414	20.0305	19.6584	19.0518	20.3151	19.8971	19.9923	19.8978	19.6033	19.6793	18.3618	NA	NA	NA	3	3	3	6.2	6.2	6.2	87.246	0.00051533	2.8596	17286000	9	Niben101Scf00230g00004;Niben101Scf02360g00008	Niben101Scf00230g00004;Niben101Scf02360g00008
21.1015	21.0517	21.1023	21.2268	20.6354	20.9265	21.1757	21.426	21.5644	21.6133	21.2323	21.2221	21.6744	21.0083	21.7976	20.9303	21.0681	20.7636	21.168	20.8898	21.5791	NA	NA	NA	3	3	3	20.9	20.9	20.9	22.687	0	5.6911	45947000	46	Niben101Scf01273g02006;Niben101Scf00231g03007;Niben101Scf04473g14019	Niben101Scf01273g02006;Niben101Scf00231g03007;Niben101Scf04473g14019
21.6392	21.9691	21.7898	21.5245	21.8778	21.083	21.6371	21.9105	22.0049	21.8763	22.2164	21.6075	21.621	22.1995	21.484	21.4769	21.6482	21.6453	21.2486	21.655	21.4636	NA	NA	NA	10	10	10	39	39	39	44.617	0	59.73	70190000	87	Niben101Scf00231g06001;Niben101Scf03045g10003	Niben101Scf00231g06001;Niben101Scf03045g10003
18.5247	21.3132	19.0644	20.2964	20.2753	19.0049	20.027	18.8559	21.0811	20.8708	20.8595	20.8375	20.7988	20.4544	20.2274	19.3979	19.2741	20.4669	19.2086	19.2841	19.2037	NA	NA	NA	9	2	2	30.7	12.2	12.2	47.724	0.00027541	3.8499	25441000	24	Niben101Scf03045g07001;Niben101Scf00231g07013	Niben101Scf03045g07001;Niben101Scf00231g07013
26.3782	26.1453	25.7844	25.248	26.159	25.898	26.4207	25.8486	25.7826	26.3128	26.245	26.4825	25.877	25.5211	25.8038	26.1469	25.8777	26.5538	26.1978	26.3224	26.0749	NA	NA	NA	13	13	7	57.5	57.5	34.4	32.488	0	221.56	1534000000	345	Niben101Scf00233g00005;Niben101Scf00233g00006	Niben101Scf00233g00005
27.2611	27.6736	27.8369	27.396	27.8594	27.5098	27.4458	27.8193	27.7427	27.572	27.8887	27.8916	27.0433	27.9276	27.383	27.1722	28.056	27.5646	27.7458	27.7262	27.5333	NA	NA	NA	30	26	7	61.8	54.7	17.1	67.117	0	323.31	4176900000	592	Niben101Scf00234g00001	Niben101Scf00234g00001
22.297	22.507	22.2448	22.2589	22.5727	22.0176	22.3671	22.403	22.8676	22.5353	22.844	22.5231	22.733	22.4528	22.8406	22.7682	22.6602	22.684	22.5746	22.3108	22.7995	NA	NA	NA	7	7	2	38.8	38.8	14.6	37.013	0	16.902	126940000	66	Niben101Scf00234g01010	Niben101Scf00234g01010
20.9421	20.6001	20.878	20.5852	20.611	20.8433	20.7895	20.4592	19.9139	20.3333	20.375	20.3837	20.4774	20.3107	20.5962	20.1081	18.9721	20.3403	20.9958	20.2589	20.1734	NA	NA	NA	5	5	5	8.2	8.2	8.2	121.86	0	8.7109	28811000	12	Niben101Scf00239g05006	Niben101Scf00239g05006
21.7777	22.391	23.0618	19.205	21.9229	21.6877	21.9722	22.4534	22.6233	21.948	22.6357	22.5269	22.4586	22.8497	23.3748	22.7129	23.0615	22.7916	22.1028	21.2802	22.9411	NA	NA	NA	9	4	4	35.4	14.8	14.8	29.175	0	137.75	106650000	67	Niben101Scf00245g04009;Niben101Scf06249XLOC_063640	Niben101Scf00245g04009
24.2398	23.9788	23.1166	23.8367	24.106	23.7834	24.2235	23.4352	23.1835	24.3312	24.3075	24.2981	24.4978	23.4312	24.5663	23.8771	24.3281	24.2722	24.1163	23.8637	24.0178	NA	NA	NA	6	6	5	86.4	86.4	86.4	9.7666	0	176.67	398590000	136	Niben101Scf00246g00006;Niben101Scf02709g00001	Niben101Scf00246g00006
25.4473	25.8464	25.551	25.6029	25.8292	25.7274	25.5935	25.5473	25.1799	25.529	25.8011	25.7551	25.426	25.897	25.6025	25.6354	26.044	25.7159	25.7911	25.9467	25.4769	NA	NA	NA	20	20	7	66.3	66.3	28.3	46.236	0	308.31	1076200000	332	Niben101Scf00247g03012	Niben101Scf00247g03012
22.1512	22.4082	22.5271	22.5956	22.4977	22.8209	22.6142	22.4778	23.1421	22.7134	22.6512	22.6775	22.3111	23.0145	20.1186	22.0543	22.9649	22.314	22.5536	22.7246	22.471	NA	NA	NA	15	15	15	45.6	45.6	45.6	56.479	0	64.655	123430000	77	Niben101Scf00247g04007;Niben101Scf01642g01015;Niben101Scf01740g12012;Niben101Scf06613XLOC_065367	Niben101Scf00247g04007
22.54	22.3778	22.5464	22.34	22.628	22.6532	22.1916	22.5091	22.306	22.2533	22.7228	23.0837	22.3086	22.4978	22.3717	22.6162	22.6389	22.9548	22.2391	22.9848	22.3937	NA	NA	NA	19	10	10	43.8	30.3	30.3	66.897	0	40.776	121290000	92	Niben101Scf00247g05001	Niben101Scf00247g05001
20.9558	20.7172	20.712	20.8356	20.8715	21.2396	21.3955	21.4697	21.4501	21.0644	21.1248	20.8997	20.6859	21.5824	21.4615	21.0724	21.9938	21.205	20.8697	20.8825	20.909	NA	NA	NA	7	7	7	34.9	34.9	34.9	35.919	0	18.819	45474000	24	Niben101Scf00260g00003	Niben101Scf00260g00003
27.4474	27.4892	26.8162	26.9173	27.7417	27.2344	27.5995	27.2298	26.8536	27.2702	27.5131	27.6897	27.2611	27.369	26.3748	27.4413	28.0833	27.4982	27.4098	27.2221	26.9716	NA	NA	NA	4	4	0	37.8	37.8	0	16.45	0	137.69	4107600000	263	Niben101Scf19214XLOC_088180;Niben101Scf12932XLOC_083175;Niben101Scf08196XLOC_072219;Niben101Scf06668XLOC_065594;Niben101Scf05584g02011;Niben101Scf04436g07003;Niben101Scf03842g01013;Niben101Scf03773g00001;Niben101Scf02316g03044;Niben101Scf01085g03005;Niben101Scf00503g07008;Niben101Scf00262g04002;Niben101Scf01083g05001;Niben101Scf04673g02005;Niben101Scf00050g03001	Niben101Scf19214XLOC_088180;Niben101Scf12932XLOC_083175;Niben101Scf08196XLOC_072219;Niben101Scf06668XLOC_065594;Niben101Scf05584g02011;Niben101Scf04436g07003;Niben101Scf03842g01013;Niben101Scf03773g00001;Niben101Scf02316g03044;Niben101Scf01085g03005;Niben101Scf00503g07008;Niben101Scf00262g04002;Niben101Scf01083g05001;Niben101Scf04673g02005
19.8611	17.5687	19.0614	18.7933	20.7084	19.5639	19.6622	19.3901	19.7951	19.2458	21.4054	20.975	19.4691	20.9262	19.8379	21.3861	21.7158	21.4378	18.7602	21.2783	20.2646	NA	NA	NA	2	2	2	9.2	9.2	9.2	36.019	0	13.31	26030000	13	Niben101Scf00262g05007;Niben101Scf01240g06009	Niben101Scf00262g05007;Niben101Scf01240g06009
20.6386	20.7673	21.2897	21.531	20.8758	21.11	21.8333	21.2851	21.6055	21.2717	21.0385	21.0309	21.0024	21.8467	21.4552	21.5029	21.9191	21.2374	21.1607	21.0024	20.9845	NA	NA	NA	7	7	7	19.6	19.6	19.6	51.704	0	25.436	49091000	21	Niben101Scf00263g01005;Niben101Scf04473g08010	Niben101Scf00263g01005
19.8294	19.5014	18.6849	19.4472	19.8288	19.475	19.7985	18.2084	20.2908	19.6639	19.8704	18.8056	19.9453	19.9411	20.7987	19.6653	20.0117	19.8487	19.8075	19.8708	20.823	NA	NA	NA	2	2	1	2.4	2.4	1.7	175.78	0	6.8237	12983000	23	Niben101Scf00265g01015	Niben101Scf00265g01015
26.3989	25.8758	26.1532	26.2459	26.4882	26.4323	26.3281	26.0249	25.6716	26.1563	25.9753	26.0786	25.9933	26.1213	26.1552	25.7672	25.8862	25.802	26.4398	25.769	25.2866	NA	NA	NA	23	23	16	71	71	47.3	90.771	0	323.31	1395500000	308	Niben101Scf00268g02013;Niben101Scf00095g05001;Niben101Ctg08586XLOC_000971	Niben101Scf00268g02013;Niben101Scf00095g05001
21.2431	21.3081	21.584	21.8457	21.8005	21.7117	21.7841	21.0854	21.2363	18.0384	21.3891	21.486	21.2922	21.5631	19.8254	21.627	20.9834	19.6909	21.2442	21.4086	20.7483	NA	NA	NA	5	5	5	19.3	19.3	19.3	48.46	0	9.495	55255000	21	Niben101Scf01376g04029;Niben101Scf00270g13015	Niben101Scf01376g04029;Niben101Scf00270g13015
26.2143	26.0404	25.8592	25.9314	26.1146	26.1362	26.0595	26.0239	25.9609	26.0831	26.1637	26.2481	26.3047	25.8998	25.8316	26.2691	26.0087	26.1686	25.9798	26.2304	26.1652	NA	NA	NA	20	20	20	74.4	74.4	74.4	46.081	0	136.71	1421500000	329	Niben101Scf00270g14002;Niben101Scf00047g03004;Niben101Scf00270g14008;Niben101Scf00047g03008;Niben101Scf00047g03003	Niben101Scf00270g14002
23.4773	23.4721	22.9347	23.2332	23.4127	22.7937	23.0827	23.1773	22.9836	23.3842	23.3259	23.0957	23.3156	23.7082	23.3167	23.0567	23.3863	22.8538	22.9529	22.8451	22.8459	NA	NA	NA	13	13	13	36.4	36.4	36.4	53.746	0	103.54	196430000	108	Niben101Scf00270g15011	Niben101Scf00270g15011
25.5741	25.9958	25.6562	25.3202	25.6213	25.7824	25.798	25.8536	25.5944	25.829	25.9795	25.9923	25.6512	25.5919	25.7871	25.4069	25.2942	25.7556	25.8668	25.7879	25.0083	NA	NA	NA	38	38	38	43.5	43.5	43.5	127.4	0	323.31	1096400000	519	Niben101Scf00270g16015;Niben101Scf00047g02014	Niben101Scf00270g16015
24.1673	23.8013	23.6959	23.6482	24.5525	24.0366	24.5696	23.9618	23.841	24.0668	24.3924	24.5068	24.1545	23.9722	24.1509	24.1625	24.8063	24.554	24.3703	23.8592	23.8665	NA	NA	NA	12	12	3	78.4	78.4	19.2	31.943	0	138.67	442910000	237	Niben101Scf00271g06003	Niben101Scf00271g06003
21.2445	21.7516	21.5331	21.5194	21.1488	22.0897	22.1364	21.6313	21.0582	21.3281	21.3528	22.085	20.8969	21.3142	21.5423	20.2362	21.9097	21.3284	21.8219	21.5469	21.2866	NA	NA	NA	6	6	6	32	32	32	31.49	0	14.369	58243000	31	Niben101Scf00271g07003;Niben101Scf02690g01004	Niben101Scf00271g07003;Niben101Scf02690g01004
22.6641	22.8427	22.6172	22.9383	22.9201	22.4907	22.7788	22.5731	22.8276	22.8389	22.4611	22.9105	22.4487	22.9816	22.5839	22.6899	23.4946	22.5945	23.0276	22.5531	22.0765	NA	NA	NA	6	6	2	22.7	22.7	8.1	32.924	0	41.489	145630000	41	Niben101Scf00271g07004	Niben101Scf00271g07004
24.581	24.687	24.0001	23.8634	24.3768	23.876	24.7344	24.1893	23.96	24.1387	24.4267	24.4045	24.9316	24.2046	24.0595	24.0737	24.2424	24.3422	24.1562	24.0111	24.2589	NA	NA	NA	16	16	10	30.7	30.7	19.9	61.011	0	52.59	412920000	160	Niben101Scf00271g07025;Niben101Scf00271g07022	Niben101Scf00271g07025;Niben101Scf00271g07022
25.2104	25.3449	24.2279	24.6266	25.678	24.9583	25.0532	24.5346	24.0158	24.8254	25.1327	25.1094	24.6055	24.3917	24.1799	24.3998	25.1283	24.691	24.5371	24.6041	24.2214	NA	NA	NA	13	7	7	89.3	62.7	62.7	16.927	0	232.73	666130000	174	Niben101Scf00271XLOC_006791	Niben101Scf00271XLOC_006791
23.451	23.3689	24.2281	23.335	23.3713	23.4259	23.207	23.6857	23.8983	23.0625	23.0189	23.3135	23.5023	23.606	23.4462	23.4206	23.5406	23.48	23.5216	23.8055	23.7889	NA	NA	NA	9	9	5	45	45	25.6	28.654	0	70.415	232080000	117	Niben101Scf00272g10013;Niben101Scf00980g01002	Niben101Scf00272g10013
25.5437	25.1062	25.2739	25.6784	25.0081	25.4467	25.5319	25.0122	25.3082	25.2842	25.2326	25.0245	25.4922	25.1653	25.4881	25.5438	25.0197	25.4308	25.228	25.6447	25.033	NA	NA	NA	21	21	21	40.7	40.7	40.7	85.618	0	117.4	814740000	270	Niben101Scf00279g01014;Niben101Scf13916XLOC_084479	Niben101Scf00279g01014
18.9002	20.9758	19.2609	20.207	19.4542	18.9522	20.9549	19.5392	20.3669	21.4354	21.4195	21.264	21.8223	19.74	19.7085	18.1936	21.8801	21.87	21.3392	21.0516	21.4476	NA	NA	NA	5	5	5	21.3	21.3	21.3	38.35	0	8.4594	41780000	12	Niben101Scf11779XLOC_081579;Niben101Scf00279g02023	Niben101Scf11779XLOC_081579;Niben101Scf00279g02023
26.2467	26.0736	25.7659	26.1299	26.2376	26.2462	25.9856	26.1098	25.9951	26.13	26.2584	26.3004	26.3077	25.7688	25.8333	26.4428	26.2085	26.357	26.06	26.0408	26.1198	NA	NA	NA	9	9	9	33.9	33.9	33.9	24.811	0	44.431	1493600000	149	Niben101Scf02335g04009;Niben101Scf00279g07001;Niben101Scf08566XLOC_073538	Niben101Scf02335g04009;Niben101Scf00279g07001
21.0797	21.3147	21.0139	21.0904	21.8804	21.2726	20.4786	20.8135	20.9596	20.5472	20.7817	20.4521	20.5574	21.0413	21.0146	19.5499	21.1867	20.6481	20.0634	20.4743	19.7102	NA	NA	NA	3	3	3	8.6	8.6	8.6	46.271	0	9.7816	37053000	16	Niben101Scf02662g00002;Niben101Scf00283g04008	Niben101Scf02662g00002;Niben101Scf00283g04008
19.8093	18.7981	17.7838	19.2385	20.84	20.1865	18.2286	19.3518	20.8024	19.3983	20.9936	20.2925	19.2676	21.0619	20.5238	20.6093	21.0525	20.6339	20.2441	20.9475	19.2151	NA	NA	NA	16	2	0	29.6	3.5	0	72.621	0.0050914	1.6234	19728000	13	Niben101Scf00286g05014;Niben101Scf06775XLOC_066100;Niben101Scf09698XLOC_077067	Niben101Scf00286g05014
22.9502	23.4584	22.8849	23.0869	23.0981	23.3445	22.8189	23.1532	22.6744	22.9816	23.4634	23.288	23.2559	22.9821	22.9344	23.3112	23.493	23.5753	23.4462	23.6649	23.2189	NA	NA	NA	17	14	4	37.5	34.3	11.3	68.307	0	52.061	204670000	121	Niben101Scf00286g05019	Niben101Scf00286g05019
19.8322	19.8404	18.9726	19.8092	17.6769	18.9492	20.1067	19.8232	19.5218	20.1651	20.602	20.6237	18.9631	19.8923	20.986	19.9827	19.964	19.1549	20.1369	19.6098	19.0676	NA	NA	NA	5	5	5	8.7	8.7	8.7	114.68	0	6.622	17714000	16	Niben101Scf00288g06006;Niben101Scf00288g06005;Niben101Scf00288g06012	Niben101Scf00288g06006
20.7699	20.8322	20.7758	20.4344	20.1859	20.8212	20.778	21.1423	20.5901	20.6218	20.5904	20.7681	20.7443	20.9131	20.7019	20.7812	20.9097	21.1381	20.7157	21.0517	21.1911	NA	NA	NA	5	5	5	15.6	15.6	15.6	53.011	0	10.712	35647000	47	Niben101Scf00288g16004;Niben101Scf14717XLOC_085279	Niben101Scf00288g16004;Niben101Scf14717XLOC_085279
19.6425	20.1438	20.0752	19.8066	20.237	19.7972	19.6923	19.9234	20.2738	20.1959	19.7711	20.2932	19.9392	20.254	20.1122	19.7151	19.9445	20.3497	20.0194	19.856	19.8512	NA	NA	NA	4	4	4	21.2	21.2	21.2	31.609	0	13.457	20204000	19	Niben101Scf00289g05001;Niben101Scf02227g02008;Niben101Scf07298XLOC_068570	Niben101Scf00289g05001
20.495	20.0654	19.9457	20.6855	20.3781	20.5821	20.2664	19.1524	20.4819	20.8976	20.638	20.6182	20.0114	20.8788	20.2337	20.8508	20.676	20.5991	20.712	20.3027	20.5708	NA	NA	NA	3	3	3	13.1	13.1	13.1	40.884	0	17.146	28440000	23	Niben101Scf17572XLOC_087288;Niben101Scf00290g01016	Niben101Scf17572XLOC_087288;Niben101Scf00290g01016
24.809	24.9387	24.8432	24.6074	25.1747	24.6149	24.8462	24.9938	24.6565	24.8769	25.0393	24.9058	25.2086	25.3361	25.3989	25.4039	25.2024	25.2664	25.1752	25.3004	25.3342	NA	NA	NA	9	9	9	43.5	43.5	43.5	15.096	0	140.24	667910000	102	Niben101Scf00293g05003	Niben101Scf00293g05003
21.7307	21.8668	21.6414	21.8268	22.0216	21.7698	21.8766	21.6462	21.9448	21.9015	21.6202	21.7357	21.9457	22.1441	22.3659	21.9758	22.1012	21.5264	21.6377	22.1523	22.3479	NA	NA	NA	6	6	4	17.2	17.2	12.2	59.423	0	9.6646	76680000	27	Niben101Scf00294g01016;Niben101Scf06123XLOC_063027	Niben101Scf00294g01016
22.3723	22.1227	21.3856	21.556	22.4517	22.1191	22.0743	22.1732	19.9357	21.9153	22.5015	22.3148	21.7576	19.7732	19.4256	21.4522	21.0388	21.1248	21.5944	22.5242	18.1003	NA	NA	NA	7	5	5	46.8	36.4	36.4	19.389	0	128.93	76613000	47	Niben101Scf00297g00001	Niben101Scf00297g00001
24.1362	23.5324	24.1541	23.1798	23.7215	24.2278	23.2994	23.8643	23.7691	23.5009	23.7163	23.9828	22.4882	23.7623	22.5061	19.3589	24.1716	23.9373	23.2992	22.8452	23.6541	NA	NA	NA	15	1	1	55.2	8.3	8.3	32.398	0	19.851	264590000	61	Niben101Scf00297g00010;Niben101Scf07365XLOC_068801	Niben101Scf00297g00010
25.0935	25.6467	25.1579	25.1484	25.1891	25.042	25.6944	25.4578	25.2873	25.64	25.7347	25.6632	25.4109	25.2107	24.9615	25.1768	25.6	25.3035	25.4673	25.4806	25.4881	NA	NA	NA	10	10	10	84.1	84.1	84.1	21.734	0	61.414	915260000	179	Niben101Scf00298g02004	Niben101Scf00298g02004
27.3694	27.6292	27.2405	27.2344	27.6503	27.4651	27.6122	27.1672	26.9128	27.4806	27.502	27.5508	27.3744	27.3134	26.9734	27.3932	27.5878	27.4019	27.5349	27.4865	27.2028	NA	NA	NA	25	14	12	70.1	54.1	47.3	44.628	0	323.31	3793000000	386	Niben101Scf00302g01002;Niben101Scf01956g08006	Niben101Scf00302g01002
19.1706	19.289	20.7944	21.0431	22.0045	21.4233	22.0263	18.8509	20.8096	19.2067	21.8944	22.0492	22.049	20.9797	20.6786	21.8055	21.623	21.852	20.3571	21.5683	20.0525	NA	NA	NA	5	1	1	40.1	8.1	8.1	18.953	0	6.3326	81711000	43	Niben101Scf00302g02011	Niben101Scf00302g02011
26.0611	26.2065	26.1978	26.0777	25.7015	25.99	26.2512	26.1711	26.2441	26.3122	26.1011	26.1884	26.1466	26.251	26.379	26.179	26.0351	26.1502	26.0263	26.4538	26.1761	NA	NA	NA	13	13	8	53	53	36.3	29.021	0	182.76	1430700000	319	Niben101Scf00303g00002	Niben101Scf00303g00002
28.8963	28.634	28.4251	28.0388	28.5443	28.446	28.7439	28.3396	28.1196	28.352	28.6204	28.7489	28.4653	28.4635	28.1088	28.5929	28.5202	28.7174	28.5867	28.7097	28.4333	NA	NA	NA	18	18	18	82.8	82.8	82.8	33.264	0	279.45	7754900000	676	Niben101Scf00305g04005	Niben101Scf00305g04005
20.6631	20.8428	20.338	20.8729	20.8007	20.7811	20.604	20.7255	20.6194	20.7764	20.9657	20.7112	20.8496	21.2957	20.7249	20.7827	20.9439	20.8313	20.9036	20.9675	20.819	NA	NA	NA	5	5	5	14.2	14.2	14.2	61.675	0.0041812	1.6549	36172000	19	Niben101Scf00307g02001;Niben101Scf00935g00014	Niben101Scf00307g02001;Niben101Scf00935g00014
25.6507	24.9877	25.2875	25.2053	25.5614	25.66	25.5029	25.2431	25.2784	25.1762	25.2108	25.7163	25.6203	25.0155	25.6017	25.8045	25.3228	25.8469	25.3361	25.2175	25.4023	NA	NA	NA	9	9	3	58.6	58.6	22.5	40.137	0	276.04	923550000	184	Niben101Scf00308g00002	Niben101Scf00308g00002
22.4929	22.8382	22.5487	22.4882	22.9285	23.1975	22.7563	22.5964	22.545	22.6209	22.7015	22.5229	22.4016	22.7647	22.8885	22.6911	22.8336	22.8729	22.3384	22.8152	22.9809	NA	NA	NA	12	4	4	65.5	21.5	21.5	23.507	0	144.96	134100000	30	Niben101Scf00309g05012	Niben101Scf00309g05012
18.8172	18.8989	18.9058	19.6115	18.9057	18.5672	18.8908	19.6847	19.8341	19.8424	19.8851	19.7865	19.3685	20.2699	19.8708	19.7797	19.7734	19.829	19.5783	20.8022	19.8489	NA	NA	NA	4	1	1	8.4	3.4	3.4	54.646	0.0012481	2.4263	14537000	9	Niben101Scf00311g03010	Niben101Scf00311g03010
26.1398	26.7704	25.1689	25.9229	26.3197	25.3471	26.2097	25.403	25.189	25.7464	25.5853	25.4458	25.7769	25.6576	25.3729	25.266	25.8205	25.7259	25.8577	25.3867	25.3376	NA	NA	NA	29	29	29	70.4	70.4	70.4	50.776	0	161.06	1211000000	336	Niben101Scf00313g07005;Niben101Scf08365XLOC_072795	Niben101Scf00313g07005
19.8301	19.467	18.9048	20.708	20.1643	19.1516	19.794	19.8887	18.9131	19.6884	20.3496	20.5893	20.3653	20.3463	20.6886	20.0215	21.2537	20.0815	20.1139	18.8352	19.9355	NA	NA	NA	3	3	3	2.2	2.2	2.2	232.64	0	6.6112	21471000	15	Niben101Scf00317g02010;Niben101Scf06662XLOC_065566	Niben101Scf00317g02010;Niben101Scf06662XLOC_065566
18.7183	21.1157	20.0087	19.2422	20.6938	20.2444	19.8201	20.0989	20.0603	19.7182	20.4918	19.8271	19.3096	20.794	21.7805	19.6719	19.3742	19.6169	19.3096	19.8899	19.732	NA	NA	NA	3	3	3	24.5	24.5	24.5	24.25	0	13.328	19196000	31	Niben101Scf00317g09001;Niben101Scf04091g00013	Niben101Scf00317g09001
19.9665	19.7481	19.5971	18.7931	18.8692	20.0443	19.35	20.0044	18.8281	19.3773	20.1874	20.125	19.3289	20.7337	20.7103	19.2481	20.5565	19.7539	20.332	20.6886	20.1847	NA	NA	NA	9	2	2	27.8	7	7	44.828	0	56.49	17588000	30	Niben101Scf00319g00005	Niben101Scf00319g00005
26.5638	26.519	26.333	26.5858	26.5452	26.6963	26.5258	26.2755	26.1169	26.2674	26.6542	26.5793	26.2597	26.0693	26.3263	26.5508	26.5727	26.6622	26.5544	26.6967	26.321	NA	NA	NA	34	34	33	67.7	67.7	65.9	73.802	0	309.69	1820600000	424	Niben101Scf00321g01002;Niben101Scf02393g02015;Niben101Scf02393g02001	Niben101Scf00321g01002
25.0265	24.6898	24.6515	24.7832	24.8142	24.7344	24.8549	24.9758	24.5881	25.03	24.9384	25.0953	24.4165	24.9649	25.0362	24.9478	25.1566	25.0669	24.8694	25.347	24.6481	NA	NA	NA	19	12	12	49.6	35.7	35.7	69.035	0	93.012	623360000	252	Niben101Scf00321g04010	Niben101Scf00321g04010
22.0701	21.7296	21.2139	20.7536	22.1176	21.3842	21.8405	21.1606	21.7022	21.7152	22.1249	22.115	22.2621	21.2095	21.8944	21.9783	21.7585	21.8666	21.3619	21.4603	21.4985	NA	NA	NA	4	4	4	17.9	17.9	17.9	29.616	0	22.043	73061000	54	Niben101Scf06203XLOC_063460;Niben101Scf00321g05030	Niben101Scf06203XLOC_063460;Niben101Scf00321g05030
21.3036	21.5932	20.0778	19.373	21.8183	21.3023	21.6993	20.4837	19.9736	21.3014	21.4837	21.7007	18.818	20.7826	20.8292	21.4922	19.3348	21.6474	20.979	21.3892	19.0686	NA	NA	NA	3	3	3	20.3	20.3	20.3	40.723	0	55.227	45956000	23	Niben101Scf00324g00002;Niben101Scf00324g00004;Niben101Scf00324g01010;Niben101Scf00324g01020	Niben101Scf00324g00002;Niben101Scf00324g00004
21.6578	22.4791	21.8783	22.1681	22.3963	22.1983	21.9517	21.6243	21.7347	21.8443	21.9981	22.0793	21.8069	22.3548	22.319	21.9082	22.2753	22.1303	21.8431	22.0833	21.8542	NA	NA	NA	9	9	7	38.9	38.9	30.6	38.675	0	14.619	89319000	49	Niben101Scf00324g02004	Niben101Scf00324g02004
27.2852	27.4165	27.0716	27.254	26.7685	27.1836	27.104	26.9447	26.8885	27.0999	27.3399	26.9838	27.0896	27.3259	27.1703	26.821	27.0783	26.8608	27.2483	28.014	26.729	NA	NA	NA	9	9	3	38.4	38.4	19	25.645	0	77.488	2826000000	178	Niben101Scf00324g02022	Niben101Scf00324g02022
27.0469	27.0834	27.3857	27.0633	27.0983	27.0116	27.3571	27.159	26.9259	27.0618	27.015	27.2479	27.135	27.168	27.1043	27.0099	26.8073	26.77	27.0301	26.7587	26.335	NA	NA	NA	17	16	3	74.8	70.8	19.1	34.224	0	323.31	3005200000	510	Niben101Scf00328g07006;Niben101Scf06888XLOC_066680	Niben101Scf00328g07006
22.929	23.1038	23.4305	22.6096	22.9877	23.3358	23.2184	22.9402	23.0963	23.0918	23.3968	23.4079	23.0565	23.3817	23.6051	22.5926	22.7279	22.7271	23.2337	22.6859	22.2534	NA	NA	NA	18	4	4	51.5	17.5	17.5	39.49	0	226.59	172370000	63	Niben101Scf00332g04004	Niben101Scf00332g04004
28.8517	28.7725	28.6023	28.0858	28.7281	28.5379	28.7108	28.4512	28.6018	28.7349	28.6839	29.025	28.9397	28.6451	28.3764	28.7995	28.6052	28.7633	28.6832	28.9772	28.5687	NA	NA	NA	29	29	9	65.6	65.6	24.6	48.632	0	323.31	8687900000	669	Niben101Scf00332g06011	Niben101Scf00332g06011
23.3358	22.9835	22.6668	23.3084	23.7013	23.3148	23.1796	23.0362	22.8014	22.8072	22.941	23.1739	23.9226	23.1837	23.5175	23.901	22.998	23.684	22.879	22.77	23.0899	NA	NA	NA	5	5	5	25.6	25.6	25.6	32.265	0	21.322	195480000	41	Niben101Scf11480XLOC_080913;Niben101Scf00332g10003;Niben101Scf04473g07001;Niben101Scf09355XLOC_076032	Niben101Scf11480XLOC_080913;Niben101Scf00332g10003;Niben101Scf04473g07001
21.4673	21.2547	20.9582	20.7941	21.0719	20.6817	21.0362	20.7171	20.8066	21.1152	21.3675	21.1731	21.2597	20.6071	20.4405	21.3415	20.8323	21.5044	21.2879	21.2141	20.3055	NA	NA	NA	4	4	4	35.5	35.5	35.5	16.021	0	12.368	45234000	33	Niben101Scf01964g08021;Niben101Scf00332g12009	Niben101Scf01964g08021;Niben101Scf00332g12009
20.0566	19.4226	19.6341	19.9281	19.8339	19.6843	19.7075	19.7067	20.0282	19.9841	19.8227	19.988	19.837	19.4943	19.6245	19.7412	19.6797	19.8866	19.7326	19.6592	19.7563	NA	NA	NA	2	2	2	6.3	6.3	6.3	35.298	0.0098368	1.2864	17548000	17	Niben101Scf02632g06007;Niben101Scf00337g01007	Niben101Scf02632g06007;Niben101Scf00337g01007
26.8657	26.9347	27.1217	26.8104	27.2104	27.1772	26.9997	27.0192	27.1029	26.7977	27.0244	27.3514	26.5162	27.1905	27.6258	26.7967	27.1348	27.2246	27.1014	27.0574	27.0884	NA	NA	NA	12	12	5	44	44	32.7	35.063	0	285.91	2931700000	237	Niben101Scf00337g03005;Niben101Scf03832g01006;Niben101Scf19454XLOC_088311;Niben101Scf23130XLOC_089338;Niben101Scf06077XLOC_062645;Niben101Scf01377XLOC_021427;Niben101Scf00789XLOC_013714	Niben101Scf00337g03005
28.3843	28.4196	28.263	28.2635	28.4461	28.3915	28.5342	28.2873	28.4072	28.3163	28.7599	28.6716	28.416	28.2425	28.229	28.7705	28.5673	28.6012	28.6245	28.8053	28.4383	NA	NA	NA	20	20	6	61.1	61.1	15.5	27.016	0	323.31	7284800000	637	Niben101Scf00337g07012	Niben101Scf00337g07012
25.4709	25.5084	25.4531	25.8476	25.3798	25.4052	25.5433	25.5426	25.3647	25.5483	25.513	25.3063	25.843	25.758	25.8084	25.3934	25.6695	25.3575	25.6087	25.938	25.4128	NA	NA	NA	9	9	9	49.4	49.4	49.4	25.099	0	16.106	981780000	87	Niben101Scf00338g03002;Niben101Scf02155g01001;Niben101Scf00338g03020	Niben101Scf00338g03002
21.8914	21.8124	21.9775	21.598	21.9912	22.2737	21.67	21.747	21.8231	21.6222	21.709	21.538	21.7496	22.2469	22.5248	21.3759	21.5603	21.6287	21.5761	21.3026	21.5536	NA	NA	NA	8	8	8	30.3	30.3	30.3	49.319	0	62.239	72093000	58	Niben101Scf00338g06002	Niben101Scf00338g06002
24.4658	25.0254	24.1331	23.5348	24.9463	24.705	25.4135	24.1877	23.6022	24.4013	24.9589	24.8054	24.8154	23.8381	22.6493	25.1103	24.8151	24.7999	25.4209	25.1058	22.8362	NA	NA	NA	6	2	2	15.6	7.7	7.7	40.105	0	4.8667	547840000	38	Niben101Scf00338g06003	Niben101Scf00338g06003
22.262	22.1675	21.8267	19.5972	22.3559	22.1564	22.1138	21.7201	22.5195	21.9312	21.9099	22.2679	22.3639	21.7974	22.1904	22.4968	22.1105	22.4577	22.1084	22.4611	22.5558	NA	NA	NA	6	6	6	23.2	23.2	23.2	32.492	0	18.597	105810000	58	Niben101Scf06825XLOC_066358;Niben101Scf00338g08013;Niben101Scf02003g01026;Niben101Scf02003g01002;Niben101Scf02353g02004;Niben101Scf02353g01015	Niben101Scf06825XLOC_066358;Niben101Scf00338g08013;Niben101Scf02003g01026;Niben101Scf02003g01002;Niben101Scf02353g02004;Niben101Scf02353g01015
22.5356	22.9717	22.2655	22.5656	23.4059	22.7133	23.0051	22.3254	21.7274	22.9484	22.9332	23.0894	22.5886	19.4993	19.8498	22.7542	23.1128	23.3628	22.6398	22.8404	19.4331	NA	NA	NA	17	5	5	48.7	20.8	20.8	48.406	0	54.964	156580000	38	Niben101Scf00338g08018	Niben101Scf00338g08018
23.4992	23.8701	18.9646	23.6291	19.3962	23.5985	23.5863	23.1831	23.3772	23.5696	23.7776	24.0163	23.2849	23.5841	19.7406	19.8394	18.8282	23.5438	23.978	23.8306	19.467	NA	NA	NA	2	2	1	19.1	19.1	7.9	17.355	0	16.657	197560000	42	Niben101Scf02253g03005;Niben101Scf00339g07001;Niben101Scf03194g01040;Niben101Scf03194g01006;Niben101Scf01326g08022	Niben101Scf02253g03005;Niben101Scf00339g07001;Niben101Scf03194g01040;Niben101Scf03194g01006;Niben101Scf01326g08022
21.1861	21.8439	21.1836	20.169	21.1355	21.3926	21.2945	21.6475	19.8842	21.1125	21.8244	21.3984	21.3772	21.2314	21.4255	21.2992	21.2479	21.3352	21.8105	21.5313	20.2954	NA	NA	NA	16	5	5	53.8	23.2	23.2	41.67	0	14.945	52188000	39	Niben101Scf00340g03006	Niben101Scf00340g03006
24.5031	24.9223	24.8177	23.3629	24.597	24.4534	24.1022	24.6324	24.2618	24.221	24.697	24.613	24.3601	24.8363	25.1946	24.5121	24.603	24.387	24.4406	24.7231	24.8558	NA	NA	NA	22	10	10	38.3	21.7	21.7	73.676	0	231.21	466930000	135	Niben101Scf00341g02005	Niben101Scf00341g02005
27.2012	27.4459	27.4046	27.2516	27.751	27.4801	27.5769	27.6179	27.1854	27.1962	27.6976	27.4789	27.3301	27.6008	27.9159	27.1035	27.0624	26.7884	27.4551	26.5865	26.5448	NA	NA	NA	20	18	9	72.2	72.2	35.7	38.844	0	323.31	3405400000	455	Niben101Scf00345g01021	Niben101Scf00345g01021
19.04	18.8454	18.5448	19.9568	19.8985	19.756	19.8185	19.2523	19.7862	19.0029	20.0804	20.1889	20.0026	19.914	21.2492	19.1557	20.1279	19.9753	20.0373	19.9959	19.5825	NA	NA	NA	3	3	3	16.4	16.4	16.4	33.975	0.00026932	3.526	16040000	9	Niben101Scf00349g02005;Niben101Scf01620g02013	Niben101Scf00349g02005;Niben101Scf01620g02013
23.3695	23.5363	22.7142	23.3701	23.703	22.9664	23.6227	23.4801	23.1137	23.439	23.7858	23.746	22.8515	24.0008	23.3366	23.4339	24.0339	23.4404	23.6677	23.3944	23.1981	NA	NA	NA	12	4	4	28.8	12.5	12.5	56.759	0	119.21	279470000	116	Niben101Scf00349g06005	Niben101Scf00349g06005
23.4322	23.5383	23.1448	22.9912	23.54	23.1405	23.6751	23.2157	23.5499	23.3585	23.5434	23.4848	23.6815	23.1478	23.4171	23.554	23.5201	23.5152	23.3429	23.6282	23.2701	NA	NA	NA	16	16	16	33	33	33	87.023	0	82.911	231430000	172	Niben101Scf00351g03005;Niben101Scf00069g09006	Niben101Scf00351g03005;Niben101Scf00069g09006
19.5629	19.1142	19.6404	19.3407	20.2091	19.3289	19.6242	19.2512	20.0738	19.4279	18.7484	19.6346	19.1497	18.8893	20.2346	18.8484	19.2513	18.8115	19.7221	19.8838	20.3344	NA	NA	NA	2	2	2	7	7	7	49.405	0	9.0412	12347000	13	Niben101Scf00354g01012;Niben101Scf04304g01001	Niben101Scf00354g01012;Niben101Scf04304g01001
24.396	24.0896	24.9608	24.7035	24.5858	24.5766	24.4289	24.7058	24.853	24.2116	24.418	25.0538	24.654	25.0569	24.7354	25.0778	24.8633	24.7378	24.9316	24.5992	24.7405	NA	NA	NA	12	12	5	55.1	55.1	17	29.942	0	51.882	536110000	162	Niben101Scf00367g02013	Niben101Scf00367g02013
26.1592	26.0259	25.3583	25.5902	25.8865	25.7632	26.1512	25.8099	25.972	25.6112	25.6817	25.7106	26.3913	25.4383	26.3719	26.2226	25.6151	26.0597	25.7533	25.4704	26.056	NA	NA	NA	12	12	2	76.1	76.1	17.6	19.935	0	154.61	1324900000	338	Niben101Scf00367g10003	Niben101Scf00367g10003
23.4882	23.4963	22.4882	23.1946	23.6554	22.828	23.6455	22.9624	19.7734	22.7368	23.6106	23.3443	23.5995	23.1986	23.065	23.414	23.4449	23.8333	22.6656	22.5589	23.3756	NA	NA	NA	12	3	2	84.6	34	27.2	18.29	0	108.85	215250000	83	Niben101Scf00367g10018	Niben101Scf00367g10018
20.79	20.6667	20.9283	19.1484	20.9818	21.3772	20.8348	20.7271	19.4874	20.8558	21.1713	21.3711	19.6009	19.952	20.6014	21.2933	21.9024	21.2828	21.2458	21.0786	21.0718	NA	NA	NA	6	6	6	13	13	13	75.201	0	7.2117	40276000	18	Niben101Scf00369g01002;Niben101Scf05901XLOC_061822	Niben101Scf00369g01002;Niben101Scf05901XLOC_061822
23.1554	22.8124	22.3289	22.518	23.2287	22.7996	23.0395	22.7731	22.6043	23.083	23.1405	23.1335	23.5011	23.274	23.1138	23.1811	23.5219	23.382	22.9627	23.2764	22.7358	NA	NA	NA	10	10	10	25.1	25.1	25.1	52.414	0	65.97	174050000	105	Niben101Scf00369g03015;Niben101Scf09876XLOC_077567;Niben101Scf00369g03016;Niben101Scf01330g01004;Niben101Scf01779g03011	Niben101Scf00369g03015;Niben101Scf09876XLOC_077567
20.6601	20.8771	20.8278	21.0464	20.5356	21.3752	21.0597	20.749	21.3656	21.3584	21.3654	21.373	21.3052	20.5305	21.1611	20.8307	20.9179	21.1196	20.1313	21.1623	21.0699	NA	NA	NA	4	4	4	25.2	25.2	25.2	25.673	0	66.418	41744000	38	Niben101Scf00369g04021	Niben101Scf00369g04021
24.5413	25.0094	24.6624	24.763	24.6215	24.788	24.8863	24.7404	25.1292	24.7362	24.9304	24.9767	24.6536	25.3335	24.6417	25.1083	25.5218	25.0519	24.8012	25.4547	25.2715	NA	NA	NA	13	13	2	48.8	48.8	16.3	33.882	0	71.384	636750000	144	Niben101Scf00369g05011;Niben101Scf01818g08022;Niben101Scf01740g16002	Niben101Scf00369g05011
20.9132	20.4494	20.7161	20.9676	21.3885	21.1428	20.5068	21.2942	20.8385	21.163	21.2834	21.2389	21.722	21.4719	20.7815	21.6022	21.3292	21.3829	21.027	21.0115	21.4651	NA	NA	NA	3	3	3	15.5	15.5	15.5	38.079	0.00026781	3.4511	48864000	26	Niben101Scf00369g08010;Niben101Scf13703XLOC_084234	Niben101Scf00369g08010
22.7475	22.6955	22.2305	22.8427	23.0823	22.3442	22.9175	22.9122	22.6682	22.8813	22.4614	22.9688	23.0258	22.7558	22.893	22.587	22.6895	22.6522	22.5126	22.175	22.0464	NA	NA	NA	6	6	6	34.6	34.6	34.6	24.131	0	112.66	135170000	116	Niben101Scf01628g04010;Niben101Scf00369g17002	Niben101Scf01628g04010;Niben101Scf00369g17002
22.806	23.4981	23.3772	23.3901	23.6601	23.3211	22.8007	23.5314	23.1114	23.2285	23.4919	23.3009	23.4413	23.7486	23.2107	23.2736	23.8989	23.2001	23.1502	23.3924	23.1606	NA	NA	NA	7	7	5	41.5	41.5	30.6	24.669	0	47.23	208460000	94	Niben101Scf00369g21009;Niben101Scf00652g01007	Niben101Scf00369g21009;Niben101Scf00652g01007
24.9187	25.0341	24.5525	24.6132	25.2003	24.606	24.8846	24.6827	24.7553	24.8347	25.025	24.9415	24.9783	24.9531	24.7639	24.8779	25.2919	25.0042	25.1145	25.0458	24.7825	NA	NA	NA	29	29	14	34.5	34.5	20.7	124.46	0	155.63	648880000	248	Niben101Scf00369g24005;Niben101Scf01630g00016;Niben101Scf17683XLOC_087357	Niben101Scf00369g24005;Niben101Scf01630g00016
25.2666	25.4123	25.2825	25.1941	25.3606	25.2388	25.2041	25.4134	25.1005	25.5296	25.5517	25.579	25.3126	25.5938	25.3316	25.2846	25.6574	25.6935	25.3763	25.6033	25.0825	NA	NA	NA	12	12	10	51.2	51.2	45.5	40.831	0	189.5	855530000	204	Niben101Scf00370g03023	Niben101Scf00370g03023
27.5061	27.5318	27.213	27.2882	27.4881	27.1768	27.5262	27.2567	27.5092	27.3003	27.301	27.4444	27.5457	27.3342	27.323	27.5469	27.3847	27.6272	27.2412	27.1947	27.2147	NA	NA	NA	34	34	8	71.7	71.7	22.8	52.566	0	323.31	3460900000	737	Niben101Scf00370g04027	Niben101Scf00370g04027
23.5776	23.5781	23.7143	23.7934	23.3002	23.3126	23.8072	23.5148	23.7705	23.8203	23.6111	23.5503	24.033	23.6951	24.5617	24.231	23.801	23.8014	24.377	24.0578	24.4081	NA	NA	NA	22	7	7	63.6	18.9	18.9	42.923	0	31.665	302240000	90	Niben101Scf00376g02001	Niben101Scf00376g02001
27.3493	27.0804	26.8751	27.1342	27.1356	27.0256	27.2437	26.964	26.9659	27.2908	27.252	27.3689	27.3882	27.0369	27.0431	27.2313	27.2589	27.3943	27.1351	27.0567	26.9642	NA	NA	NA	48	48	17	54.7	54.7	19.5	134.24	0	323.31	3140300000	717	Niben101Scf00378g01009;Niben101Scf00378g00002;Niben101Scf04114g00069;Niben101Scf02513g03003	Niben101Scf00378g01009
21.4328	21.0124	21.2316	21.6206	21.0757	21.3665	21.3669	20.9828	21.1877	21.0755	20.7649	21.1941	21.4925	21.1968	21.5714	20.7744	20.443	20.9233	21.5336	20.6689	21.0085	NA	NA	NA	14	7	6	31.9	16.6	15.2	62.824	0	13.462	46163000	57	Niben101Scf00378g02005;Niben101Scf13421XLOC_083832	Niben101Scf00378g02005
21.8507	23.7582	21.678	21.8328	23.0155	22.153	22.1184	22.1973	22.0033	21.6435	23.1555	21.8605	22.0865	21.6333	21.4264	22.709	19.6046	22.0642	21.7438	22.4831	22.0861	NA	NA	NA	3	3	3	21.7	21.7	21.7	20.423	0	120.37	118740000	43	Niben101Scf00383g04013	Niben101Scf00383g04013
19.2665	18.8424	19.9866	19.0136	19.7115	19.0812	19.7801	19.213	20.4662	18.7727	18.7949	19.8026	20.3271	19.8625	20.0209	19.4864	18.8242	18.9447	19.0167	19.0779	20.0721	NA	NA	NA	10	2	1	33.9	9.5	7.6	47.087	0.00026062	3.0188	8002900	13	Niben101Scf00388g08010	Niben101Scf00388g08010
27.3852	27.6399	27.4153	27.7735	27.5889	27.6003	27.4521	27.3222	27.7718	27.4852	27.6207	27.613	27.248	27.4726	27.6148	27.4601	27.2648	27.6089	27.5105	27.8093	27.4074	NA	NA	NA	8	8	8	47.3	47.3	47.3	23.305	0	323.31	3735600000	233	Niben101Scf00389g01002;Niben101Scf03203g06001	Niben101Scf00389g01002;Niben101Scf03203g06001
25.0714	25.305	24.8158	25.1812	25.4443	25.1648	25.0962	24.5692	25.1652	25.0781	25.4609	25.1992	25.2467	25.4201	25.5558	25.9246	25.92	25.8582	25.5743	25.9753	26.0608	NA	NA	NA	15	15	3	30	30	10.3	63.012	0	310.72	954370000	250	Niben101Scf00394g03001	Niben101Scf00394g03001
22.6543	22.0589	22.4496	22.4685	22.2294	22.5623	22.3111	21.8333	21.9392	21.7422	22.096	22.0123	22.7292	21.7104	22.0614	21.3697	21.5848	21.4947	21.7379	21.3758	21.6013	NA	NA	NA	8	8	8	16.7	16.7	16.7	59.113	0	7.7386	103450000	31	Niben101Scf00397g00001;Niben101Scf08606XLOC_073698;Niben101Scf02814g02005	Niben101Scf00397g00001;Niben101Scf08606XLOC_073698;Niben101Scf02814g02005
26.8152	26.684	26.7934	26.9292	26.6938	26.455	26.8148	26.7492	26.8616	26.8116	26.6974	26.9363	26.9744	27.0856	26.8163	26.6264	27.1273	26.7281	26.7238	26.8351	26.9604	NA	NA	NA	11	11	1	82.4	82.4	12.4	17.22	0	197.85	2411700000	374	Niben101Scf04036g01001;Niben101Scf00398g00015;Niben101Ctg14848g00004	Niben101Scf04036g01001;Niben101Scf00398g00015;Niben101Ctg14848g00004
29.54	29.3835	29.2843	29.4152	29.2611	29.0294	29.423	29.3683	29.4212	29.5474	29.5084	29.5419	29.9963	29.3547	29.5703	29.6001	29.1371	29.606	29.165	29.2693	29.2452	NA	NA	NA	22	22	7	67.1	67.1	19.1	36.23	0	323.31	14232000000	714	Niben101Scf00398g03004;Niben101Scf08304XLOC_072547	Niben101Scf00398g03004
22.8953	22.7147	22.703	23.3522	22.5613	22.1047	23.4266	18.7073	21.6274	23.1218	23.3935	22.0956	19.437	19.7514	20.4564	22.5122	22.4375	22.0622	21.6218	21.9482	19.3009	NA	NA	NA	2	2	2	14.4	14.4	14.4	12.067	0	30.534	157640000	50	Niben101Scf00404g01009	Niben101Scf00404g01009
19.3148	21.3849	18.9989	21.1645	21.4234	21.608	21.4793	19.4823	19.4746	21.0293	20.9785	21.4423	19.475	19.4648	21.0292	20.6831	20.3248	20.1628	21.1363	20.51	18.6987	NA	NA	NA	5	5	5	22.4	22.4	22.4	47.626	0	5.2854	34093000	13	Niben101Scf00409g00002;Niben101Scf04907g01014	Niben101Scf00409g00002;Niben101Scf04907g01014
21.9862	18.4541	20.2158	20.8529	20.6566	20.6974	18.7292	20.7565	20.8143	20.9752	20.8926	19.3519	21.1559	20.4458	19.6265	21.7418	19.442	22.0517	21.7441	20.1399	22.5022	NA	NA	NA	4	4	4	52.7	52.7	52.7	12.334	0	6.5285	38556000	17	Niben101Scf00409g03001;Niben101Scf04907g05009;Niben101Scf05364g00007;Niben101Scf01276g02007	Niben101Scf00409g03001;Niben101Scf04907g05009;Niben101Scf05364g00007;Niben101Scf01276g02007
22.8162	23.4619	22.8644	22.1709	24.2505	17.653	23.1257	20.2012	19.3555	22.7421	23.2991	18.1433	22.9643	19.452	20.1131	19.9061	19.4798	22.8491	22.4848	23.9887	19.997	NA	NA	NA	8	2	2	33.8	14.3	14.3	25.745	0	45.115	161330000	31	Niben101Scf00410g01016;Niben101Scf03850g02024;Niben101Scf02972g02020	Niben101Scf00410g01016;Niben101Scf03850g02024;Niben101Scf02972g02020
29.0054	28.7428	29.0588	28.9432	29.3178	28.9667	28.9885	28.7385	29.0625	28.7319	28.7278	29.1444	28.7753	28.6222	29.028	28.516	28.7487	28.7371	29.1999	28.3479	28.272	NA	NA	NA	61	61	10	69.5	69.5	20.2	80.268	0	323.31	9608400000	1079	Niben101Scf00414g06008;Niben101Scf04739g02010	Niben101Scf00414g06008;Niben101Scf04739g02010
28.2916	27.6239	27.8582	28.0375	28.1555	27.7723	28.1597	27.727	27.5513	27.7921	27.557	27.8368	27.3746	27.5032	27.9569	27.1944	27.6517	27.7058	28.1087	27.5006	26.9891	NA	NA	NA	21	21	3	62.6	62.6	9.4	39.449	0	323.31	4715600000	491	Niben101Scf00414g07005	Niben101Scf00414g07005
20.7058	21.4534	21.2771	21.0051	22.0605	21.1586	21.751	21.1777	21.0149	21.1689	21.7474	21.6427	21.56	21.2821	21.1583	21.0908	20.8597	21.2712	20.7868	20.3486	19.4579	NA	NA	NA	7	7	7	39.4	39.4	39.4	28.041	0	14.826	51075000	49	Niben101Scf00415g04001;Niben101Scf02063g04001	Niben101Scf00415g04001;Niben101Scf02063g04001
26.2219	25.8893	25.969	26.2686	26.0129	26.208	25.8976	25.9039	25.8085	25.8083	26.0818	26.1166	26.3597	25.9963	26.2995	26.3797	26.2256	26.255	26.0344	26.2624	26.2555	NA	NA	NA	22	22	22	57.2	57.2	57.2	52.324	0	291.19	1390100000	379	Niben101Scf00421g01021;Niben101Scf00254g00010;Niben101Scf00254g00005	Niben101Scf00421g01021;Niben101Scf00254g00010
20.8196	20.9699	21.3467	21.2873	20.7719	21.0535	20.8142	20.9284	21.0802	20.401	20.8289	20.7708	18.7853	21.2116	21.3042	21.0237	20.8764	20.6819	20.8161	20.2136	20.8892	NA	NA	NA	30	5	5	35.3	7.7	7.7	135.17	0.0012453	2.3973	37532000	10	Niben101Scf00426g01003	Niben101Scf00426g01003
25.0925	25.7058	25.2392	24.876	25.5208	25.5609	25.2947	25.4933	25.007	25.6036	25.649	25.7086	25.1513	25.5533	24.8114	25.4766	25.6461	25.5027	25.2596	25.7816	24.5439	NA	NA	NA	14	14	5	52.1	52.1	20	45.884	0	166.09	912110000	264	Niben101Scf00426g02005	Niben101Scf00426g02005
21.0373	21.9544	21.271	22.1408	21.8328	21.8799	21.3851	21.792	21.4374	21.7297	21.7411	21.9603	20.9169	21.5546	21.8114	21.3845	21.9869	21.4562	21.7681	21.9636	21.8461	NA	NA	NA	5	5	3	12.6	12.6	8.4	59.249	0	19.45	65897000	48	Niben101Scf00426g02026	Niben101Scf00426g02026
23.523	23.497	23.3453	23.5819	23.6303	23.1681	23.6323	23.6319	23.6445	23.6689	23.8316	23.4492	23.49	23.5538	19.4673	23.4408	23.9129	23.3889	23.9544	24.1093	23.6582	NA	NA	NA	2	2	2	18	18	18	15.032	0	93.538	241590000	40	Niben101Scf17787XLOC_087416;Niben101Scf00426g02029	Niben101Scf17787XLOC_087416;Niben101Scf00426g02029
21.5616	20.9401	21.1709	19.9735	21.3556	20.9114	21.234	20.9924	21.7791	21.1698	20.8832	21.3346	21.2632	21.3542	19.7712	21.0778	21.4421	21.1836	21.8375	21.8356	21.8146	NA	NA	NA	24	3	3	47.2	6.5	6.5	72.236	0	27.596	51373000	33	Niben101Scf00428g00001	Niben101Scf00428g00001
20.1454	21.1284	21.0257	20.6849	19.5801	20.643	19.9429	20.7165	20.7547	20.2302	20.4811	19.6477	20.2402	22.1756	21.1436	20.3282	20.6145	20.0106	21.029	22.0299	21.4688	NA	NA	NA	4	4	3	9.2	9.2	6.3	58.485	0	20.656	36212000	14	Niben101Scf00428g07007	Niben101Scf00428g07007
23.364	24.012	23.5518	23.7617	22.9845	23.8996	24.0045	23.7559	23.8953	24.0008	24.1758	23.5845	24.0925	23.7341	24.1086	23.8893	24.4981	23.6173	24.1215	23.558	24.0292	NA	NA	NA	5	5	5	43	43	43	9.9959	0	4.2758	306190000	25	Niben101Scf00428g08011;Niben101Scf01181g04007	Niben101Scf00428g08011;Niben101Scf01181g04007
21.952	22.4343	22.5614	22.9489	22.4694	22.5197	22.4969	19.32	22.8268	22.9422	22.5578	23.9596	21.9014	22.6821	23.0726	23.4546	23.1847	23.2242	23.3784	23.6625	23.0994	NA	NA	NA	4	4	1	9.6	9.6	4.2	51.42	0	9.0921	150480000	32	Niben101Scf00435g05017;Niben101Scf04477g03011	Niben101Scf00435g05017;Niben101Scf04477g03011
23.7175	24.4294	24.5621	24.2125	25.3055	24.638	23.2804	24.9023	24.3593	23.9432	25.3101	23.9732	23.8268	26.2687	24.2439	24.2908	26.0337	23.7981	23.8519	25.3493	24.1217	NA	NA	NA	8	8	5	64.5	64.5	50	22.577	0	169.08	534100000	164	Niben101Scf00436g05003	Niben101Scf00436g05003
24.7767	24.7597	24.9163	23.6536	24.6132	24.979	24.82	25.1626	24.2669	24.4765	25.07	24.8043	25.3752	24.996	25.4894	25.1902	25.1499	24.9863	24.3899	24.8928	25.2769	NA	NA	NA	6	6	4	33.3	33.3	24	31.341	0	197.8	596010000	76	Niben101Scf00439g07002	Niben101Scf00439g07002
20.3896	20.3682	20.6504	20.8302	20.4949	20.5086	20.6734	20.6201	20.9801	20.9669	20.5601	20.8766	21.1184	20.7855	20.9442	21.1403	20.763	20.9885	20.6418	20.7248	21.2712	NA	NA	NA	3	3	2	13.5	13.5	9.7	26.377	0.0002764	3.9416	33009000	11	Niben101Scf00439g10049	Niben101Scf00439g10049
21.2411	21.5985	21.9098	21.9232	21.1771	21.6587	21.1561	21.5621	21.4324	21.1774	21.9888	21.3358	21.4736	22.0234	21.3422	21.6489	21.5055	21.4161	21.5873	21.6134	22.1398	NA	NA	NA	6	6	6	21.4	21.4	21.4	43.822	0.00027115	3.6348	62518000	26	Niben101Scf00439g10050;Niben101Scf02569g01005	Niben101Scf00439g10050;Niben101Scf02569g01005
23.3184	22.6266	23.0236	22.8978	22.8741	22.7089	23.0217	22.5926	23.0889	22.9549	23.0597	23.2049	23.0694	22.477	22.8742	22.4166	22.1254	22.7822	22.4594	23.0447	22.8392	NA	NA	NA	20	11	3	44.4	27.2	7	55.165	0	49.318	153560000	107	Niben101Scf00440g00002	Niben101Scf00440g00002
26.9979	27.151	26.9937	27.0041	27.3064	27.1347	27.4297	26.6653	26.7958	27.001	27.3834	27.2736	26.8623	27.2594	26.9132	27.0335	27.6015	27.0776	27.2243	27.8303	27.135	NA	NA	NA	13	7	5	72	41.8	33	20.718	0	303.21	3227400000	292	Niben101Scf00440g01018	Niben101Scf00440g01018
21.5909	21.892	22.3493	22.6967	22.3748	22.6614	21.9843	22.1932	22.5934	21.5774	19.3405	21.7753	21.3676	19.3326	20.1677	21.3532	18.7958	19.555	22.1935	21.9307	18.6027	NA	NA	NA	21	3	1	70	12.5	5.6	41.725	0	11.9	72763000	32	Niben101Scf00444g01008;Niben101Ctg06133g00002	Niben101Scf00444g01008
21.8737	21.592	21.5251	22.2926	22.2861	22.013	22.0253	21.6087	21.9219	21.379	22.3828	22.2722	22.0079	22.0498	22.0368	22.1405	21.9474	21.9134	21.741	22.0576	23.0603	NA	NA	NA	7	6	6	13.9	12.6	12.6	65.374	0	11.191	89425000	30	Niben101Scf00446g06009;Niben101Scf00446g09004;Niben101Scf03203g07020	Niben101Scf00446g06009
27.1969	27.1757	27.4956	27.3101	27.4159	27.2301	27.4324	27.3424	27.2576	27.3878	27.5174	27.5673	27.2555	27.3556	27.0041	26.8731	27.4721	27.3161	27.2734	26.7744	27.2475	NA	NA	NA	20	20	19	46.1	46.1	43.5	54.765	0	197.24	3191000000	527	Niben101Scf00448g04005;Niben101Scf02170g01012;Niben101Scf01961g00002	Niben101Scf00448g04005
23.2636	23.5968	23.2717	23.1019	23.8796	23.5362	23.6924	23.4324	23.3244	23.467	23.4111	23.7292	23.2856	23.557	23.5368	23.4034	23.6858	23.6025	23.5905	23.6906	23.0565	NA	NA	NA	4	4	3	49.7	49.7	36.7	18.953	0	37.502	240920000	87	Niben101Scf07650XLOC_070041;Niben101Scf00449g06005	Niben101Scf07650XLOC_070041;Niben101Scf00449g06005
24.334	25.5663	24.1868	24.129	24.1703	24.2869	24.0336	24.3661	24.0457	23.7129	24.6821	24.1955	24.0391	24.4388	23.9612	23.7547	24.1541	23.7378	24.1655	24.4007	24.2802	NA	NA	NA	37	7	6	53.5	16.6	14.6	71.313	0	45.304	519490000	56	Niben101Scf00449g06008;Niben101Scf09928XLOC_077668	Niben101Scf00449g06008
24.4824	24.4448	24.2472	24.5254	24.5218	24.2877	24.4524	24.2333	24.0997	24.4527	24.3983	24.4289	24.1994	24.6352	24.6072	24.4968	24.7821	24.419	24.5492	24.4237	24.3877	NA	NA	NA	22	22	2	31.2	31.2	2.4	109.6	0	323.31	451820000	306	Niben101Scf00451g03021;Niben101Scf08870XLOC_074715	Niben101Scf00451g03021
24.6428	24.5929	23.9262	24.3182	24.5898	24.6415	24.5065	24.0366	24.6346	24.4626	24.8198	24.5755	25.1268	24.1232	24.5211	25.0571	24.6415	25.046	24.5659	24.9227	24.6675	NA	NA	NA	13	13	0	28.8	28.8	0	60.395	0	160.15	518640000	161	Niben101Scf00456g00003	Niben101Scf00456g00003
21.3773	19.048	19.5809	22.2102	22.1095	18.8591	22.1869	21.6103	20.6863	22.2267	22.7864	22.3959	21.3839	22.6511	20.9055	22.8136	22.8307	22.8107	22.1333	22.8853	19.9315	NA	NA	NA	4	4	4	24.2	24.2	24.2	23.285	0	10.99	86477000	24	Niben101Scf11823XLOC_081662;Niben101Scf00457g05011;Niben101Ctg06073XLOC_000623;Niben101Scf17294XLOC_087128;Niben101Scf10466XLOC_079060;Niben101Scf00792g01002	Niben101Scf11823XLOC_081662;Niben101Scf00457g05011
27.0509	27.1383	26.8049	26.6278	27.0627	27.0196	26.8467	27.0222	26.7203	26.9895	27.2168	27.0818	27.0932	26.8709	27.4424	27.423	27.2697	27.5515	26.9708	27.3223	27.1519	NA	NA	NA	11	8	4	66.1	55.4	34.5	18.91	0	172.48	3120000000	318	Niben101Scf00458g04002	Niben101Scf00458g04002
18.3857	20.8589	19.3793	19.1163	20.5943	20.5309	20.7313	19.3577	20.1862	21.1967	20.5022	20.5901	20.6656	21.1153	20.5288	20.8636	21.3406	20.7618	19.0403	21.2619	21.7132	NA	NA	NA	11	5	5	32.3	15.3	15.3	58.706	0	21.265	35677000	15	Niben101Scf00461g04004	Niben101Scf00461g04004
31.26	31.0766	31.1633	31.1458	30.9217	31.2506	31.2765	31.2857	31.6269	31.3966	31.2174	31.3771	31.1993	31.057	31.5277	31.4049	30.9911	31.097	31.0262	30.9561	31.9235	NA	NA	NA	32	16	4	79.4	46.5	4.5	42.813	0	213.75	47629000000	645	Niben101Scf00466g00012	Niben101Scf00466g00012
27.6155	27.6378	26.9676	27.0744	27.3364	27.0029	27.6732	27.5113	27.1342	27.4038	27.5644	27.3392	27.3266	27.2774	27.4023	27.4798	27.4973	27.4865	27.2333	27.3053	27.3454	NA	NA	NA	21	21	9	85.4	85.4	57.3	34.758	0	314.24	3502900000	518	Niben101Scf00466g03018;Niben101Scf00466XLOC_009659	Niben101Scf00466g03018
26.6391	26.4671	26.733	26.4833	26.5165	26.0891	26.4857	26.4702	26.7284	26.5941	26.2704	26.7748	26.53	26.4857	26.8485	26.3828	26.5572	26.2928	26.6234	26.0841	26.1669	NA	NA	NA	18	18	4	51	51	17	39.556	0	319.84	1828500000	271	Niben101Scf00466g04033	Niben101Scf00466g04033
26.1669	26.1011	26.2595	25.6232	26.2215	26.0543	25.9279	25.9071	26.2771	25.988	26.2266	26.3841	26.2981	25.8567	25.7733	25.9752	26.0866	26.4324	25.7171	25.9187	26.1733	NA	NA	NA	27	7	7	62	20	20	47.479	0	150.21	1394200000	265	Niben101Scf00466g04036	Niben101Scf00466g04036
25.0957	25.1817	24.9312	25.1868	25.2611	24.9435	25.2114	25.1305	25.2763	24.8181	25.0556	25.147	25.2571	24.8525	25.4446	24.8439	24.9657	25.0761	24.8734	24.8531	25.5265	NA	NA	NA	9	8	3	52.1	48.5	20.6	21.167	0	12.295	707200000	134	Niben101Scf00467g00016	Niben101Scf00467g00016
22.4577	21.2198	21.9141	21.0867	21.6526	22.0007	21.693	21.7056	20.6571	21.6488	21.4319	22.3315	21.6421	21.4755	22.2858	19.2575	22.1482	22.0292	21.6962	22.7087	22.214	NA	NA	NA	6	3	3	74.8	47.6	47.6	15.126	0	33.541	75452000	33	Niben101Scf01970g06011;Niben101Scf00472g00003;Niben101Scf02360g01019	Niben101Scf01970g06011;Niben101Scf00472g00003
21.7889	20.9757	21.2794	19.5194	21.0934	19.8465	20.7921	21.1922	19.8907	20.95	21.1941	20.9288	20.9051	21.0863	19.9934	20.7583	20.996	20.9739	20.0518	20.4339	18.9634	NA	NA	NA	4	4	3	16.4	16.4	13.1	38.75	0.00026171	3.0772	34807000	15	Niben101Scf00472g02009;Niben101Scf01970g07024	Niben101Scf00472g02009
19.8431	20.5198	20.065	19.9842	21.3955	21.1892	19.2771	18.6749	19.0673	18.6949	18.1335	19.5045	20.7296	20.6662	20.2942	20.5898	20.9967	20.4476	20.9687	19.6543	19.9746	NA	NA	NA	6	3	3	17.5	8.9	8.9	41.475	0	8.3651	25874000	24	Niben101Scf00472g03019;Niben101Scf04840g01018;Niben101Scf01970g08001;Niben101Scf01993g08016	Niben101Scf00472g03019;Niben101Scf04840g01018;Niben101Scf01970g08001;Niben101Scf01993g08016
22.9124	23.1081	22.8647	22.9759	23.1107	22.9314	22.8269	22.7773	22.8879	23.069	22.815	22.9186	22.8705	22.7709	22.9691	23.0857	22.4583	23.3542	22.418	22.9164	22.7469	NA	NA	NA	6	6	2	44.1	44.1	21.6	26.113	0	70.072	166810000	96	Niben101Scf00472g06014	Niben101Scf00472g06014
21.9758	21.2408	20.4976	20.7475	21.6006	21.5043	21.6083	21.1059	20.9154	21.2358	21.7772	19.3128	21.5787	20.1651	20.3351	21.8547	20.2387	19.8497	21.3316	19.1157	20.2392	NA	NA	NA	6	2	2	24.4	11.5	11.5	32.768	0	6.1018	44988000	16	Niben101Scf00474g02009	Niben101Scf00474g02009
22.3526	22.4832	22.3672	22.017	22.3166	22.3404	22.5897	22.8369	20.3439	22.8467	22.7691	23.1095	22.1749	22.3157	18.7894	22.3542	23.2821	22.686	22.8124	22.2711	20.1072	NA	NA	NA	10	4	4	50.4	37.7	37.7	28.752	0	38.831	115780000	42	Niben101Scf00477g00017	Niben101Scf00477g00017
20.2217	17.5251	19.0026	19.4735	20.7619	21.1761	21.1629	20.1153	20.354	19.7554	21.5234	21.1009	19.4992	20.637	19.5696	21.501	21.3226	21.1905	19.4418	21.3296	19.8234	NA	NA	NA	4	4	4	28.5	28.5	28.5	19.852	0.00027241	3.6896	31468000	7	Niben101Scf00478g06003;Niben101Scf00087g00009	Niben101Scf00478g06003
20.4904	18.7508	18.5446	20.451	20.7767	20.5629	21.3087	20.7026	21.4665	19.105	19.4928	19.795	20.6172	19.8689	19.4927	19.2175	20.724	20.6755	19.7376	20.1284	20.1464	NA	NA	NA	15	2	1	18.1	3.8	2.5	132.09	0	5.5497	21967000	16	Niben101Scf00482g10003;Niben101Ctg06229XLOC_000639;Q8UDE9	Niben101Scf00482g10003
22.5029	22.6942	22.7258	21.9925	22.5383	21.7693	22.2131	22.6649	23.7762	22.881	22.4143	21.6969	22.7768	22.6063	23.3838	22.3098	22.2891	22.1491	22.6918	22.4481	23.4123	NA	NA	NA	5	5	5	56.4	56.4	56.4	15.607	0	10.498	131840000	57	Niben101Scf00484g01006	Niben101Scf00484g01006
22.005	21.9483	22.0951	21.8151	22.6579	22.2809	22.4021	21.6306	22.5951	21.4236	21.6398	21.7034	22.4512	19.0438	20.2148	22.8704	22.6578	21.66	22.1211	22.3104	22.078	NA	NA	NA	11	2	2	34.6	12.1	12.1	35.711	0	26.676	104730000	35	Niben101Scf00485g00004	Niben101Scf00485g00004
20.3677	21.4223	21.604	21.4302	21.7238	21.8228	20.7142	21.2032	21.2936	21.2632	21.0807	21.0213	20.7394	21.3306	21.4082	20.6798	21.3643	20.6689	20.828	22.1698	21.6085	NA	NA	NA	4	4	4	19.2	19.2	19.2	52.808	0	54.871	50849000	17	Niben101Scf00487g01009;Niben101Scf03889g01014	Niben101Scf00487g01009;Niben101Scf03889g01014
21.0971	21.007	20.5298	20.4087	22.0748	21.0204	20.9506	20.9685	20.4974	20.9349	21.9203	21.6023	21.0676	20.3232	19.528	21.1159	19.5037	21.2025	20.3121	21.3857	21.3539	NA	NA	NA	29	4	4	49.6	7.8	7.8	80.722	0	15.049	49117000	28	Niben101Scf00487g06021	Niben101Scf00487g06021
18.8486	19.9703	19.82	20.0305	20.1566	20.27	20.7538	20.0599	20.1219	19.9071	19.6501	20.3096	20.4857	20.3333	19.8345	19.8501	20.8636	19.9264	19.7284	20.1936	19.1869	NA	NA	NA	5	5	5	20.1	20.1	20.1	37.761	0.0002613	3.0578	19980000	10	Niben101Scf00490g01035;Niben101Scf04388g02017	Niben101Scf00490g01035
23.4973	24.982	24.252	24.0869	24.725	24.3829	24.3857	24.5512	24.1881	24.394	25.1583	24.3774	23.9525	24.9363	24.326	24.3117	24.8715	23.9226	24.3711	25.0438	24.3494	NA	NA	NA	11	11	4	65.3	65.3	14.9	27.369	0	92.242	474080000	151	Niben101Scf00491g04045	Niben101Scf00491g04045
19.9018	20.1678	20.544	19.1611	19.7293	20.6196	20.4396	20.5997	20.1014	20.8226	20.3017	20.7052	21.1307	21.1732	20.5259	21.5996	20.644	20.6272	18.6435	20.9418	19.8381	NA	NA	NA	2	2	2	10	10	10	35.175	0.00076181	2.6762	28106000	15	Niben101Scf01578g04001;Niben101Scf00492g04001	Niben101Scf01578g04001;Niben101Scf00492g04001
27.5401	27.2227	27.9438	27.4922	27.631	27.1244	27.3064	27.6202	27.7698	27.7121	27.3065	27.3954	27.7345	28.5822	27.7322	28.2654	28.4444	27.8244	27.6014	27.7753	28.2314	NA	NA	NA	5	4	4	27.9	23.6	23.6	21.509	0	83.48	4422100000	141	Niben101Scf02749g04008;Niben101Scf00493g00020	Niben101Scf02749g04008;Niben101Scf00493g00020
20.4686	20.0894	20.9076	18.537	19.0064	20.2977	20.1571	19.3816	19.4995	20.3891	19.3014	20.5134	20.2225	21.4482	18.8875	18.702	20.5606	18.7595	20.2701	20.3173	20.5163	NA	NA	NA	5	5	3	11.7	11.7	7.7	67.737	0	18.023	17428000	24	Niben101Scf00494g07005	Niben101Scf00494g07005
25.1097	25.0383	24.6675	24.8325	25.3501	24.7711	24.9518	24.5621	24.5497	24.8887	25.1546	24.968	24.7924	24.6802	24.7501	24.9499	24.9648	24.9117	24.9193	25.1595	24.6912	NA	NA	NA	11	11	2	39.3	39.3	9.9	45.578	0	155.66	647210000	235	Niben101Scf00495g01028	Niben101Scf00495g01028
23.7833	23.8834	23.4711	23.51	23.9066	23.9364	24.1601	23.6892	23.0262	23.6457	24.0674	23.9067	23.7799	23.8666	23.8642	23.8064	23.9564	23.8051	24.0666	24.1495	23.3504	NA	NA	NA	9	9	9	42.6	42.6	42.6	33.684	0	28.836	290100000	91	Niben101Scf00496g00001	Niben101Scf00496g00001
19.7672	22.1086	21.657	21.7447	19.5742	21.8585	21.7444	21.488	21.6389	21.8481	21.9778	21.9244	21.6005	21.8257	19.6796	19.4919	21.7999	21.79	21.7897	22.3967	19.4231	NA	NA	NA	2	2	2	19.5	19.5	19.5	23.473	0	28.297	65955000	32	Niben101Scf00504g00001;Niben101Scf02139XLOC_030526	Niben101Scf00504g00001;Niben101Scf02139XLOC_030526
22.6574	22.6231	22.8919	22.8042	22.9457	23.0794	22.9844	22.814	22.6944	23.0781	22.8129	23.1102	23.2185	23.3636	22.8543	22.7311	23.3098	23.0338	22.7911	22.961	22.7626	NA	NA	NA	15	15	15	41.2	41.2	41.2	67.647	0	72.056	162110000	145	Niben101Scf00506g01014;Niben101Scf02507g00004;Niben101Ctg07269g00001	Niben101Scf00506g01014
23.3676	22.1137	23.1752	22.9825	22.7217	23.1404	23.2943	22.8916	22.6937	22.7802	22.7559	23.5546	23.5568	21.7391	23.5803	23.4193	22.0398	23.7504	22.5523	21.6896	22.8638	NA	NA	NA	11	7	7	43.6	31.5	31.5	42.976	0	91.609	165870000	97	Niben101Scf00506g02003;Niben101Scf01036g03001;Niben101Scf00479g01015	Niben101Scf00506g02003;Niben101Scf01036g03001
29.9512	30.0884	30.2499	30.3191	30.0739	30.0643	29.616	30.1685	30.2896	29.8462	29.7144	29.63	29.5905	30.2922	30.2828	29.2325	29.8959	29.7803	29.8358	30.2923	30.4201	NA	NA	NA	3	3	2	38.9	38.9	25.1	17.014	0	211.04	26057000000	798	Niben101Scf00508g00007	Niben101Scf00508g00007
22.7771	23.2361	20.9762	21.7353	23.0559	23.3903	23.7724	22.0898	21.4456	23.1846	23.5744	23.4496	23.0925	21.6798	19.2407	22.9447	23.3545	23.4718	23.3856	23.6723	21.6993	NA	NA	NA	9	2	2	32	6.9	6.9	46.129	0	132.39	197980000	56	Niben101Scf00509g03006	Niben101Scf00509g03006
21.3401	21.4934	21.5462	21.7523	21.3423	20.7263	21.4597	21.8381	22.18	21.4799	21.153	21.5086	21.6885	22.1113	21.7059	20.8443	21.1333	21.0507	21.0825	21.0787	21.6967	NA	NA	NA	6	2	2	16.5	5.5	5.5	43.228	0	84.031	54357000	51	Niben101Scf00524g02007	Niben101Scf00524g02007
29.6099	29.3033	29.4874	29.4391	29.5796	29.5328	29.4404	29.37	29.665	29.3975	29.7297	29.5202	29.2517	28.8234	29.1073	29.3773	29.444	29.2503	29.186	29.9046	28.967	NA	NA	NA	7	7	2	46.9	46.9	7.4	17.429	0	169.21	15618000000	286	Niben101Scf01526g04020;Niben101Scf20506XLOC_088584;Niben101Scf00526g00002	Niben101Scf01526g04020;Niben101Scf20506XLOC_088584;Niben101Scf00526g00002
20.0953	20.0799	19.136	21.6368	21.011	20.1386	20.506	20.7391	19.3882	20.2244	20.2085	20.7623	20.8704	20.5522	20.68	20.2246	19.6604	21.1448	19.8186	19.5176	19.6613	NA	NA	NA	4	4	4	5.7	5.7	5.7	148.24	0	26.954	29195000	16	Niben101Scf00528g00011	Niben101Scf00528g00011
19.0378	21.3036	19.3647	19.2443	21.4258	20.2444	20.842	19.538	20.9252	20.8471	19.7829	21.4302	19.6571	20.477	19.105	21.0768	21.645	21.1878	20.898	21.7043	19.3446	NA	NA	NA	9	3	3	30.8	11.7	11.7	38.36	0	12.276	41833000	8	Niben101Scf00536g04007	Niben101Scf00536g04007
24.764	24.8226	24.6066	24.9434	24.4179	24.818	24.7096	24.5509	24.8142	24.3937	24.566	24.8539	24.4437	25.0445	25.0193	24.1963	24.7145	24.5985	24.638	25.005	24.8731	NA	NA	NA	10	10	10	42.7	42.7	42.7	41.306	0	21.463	535510000	121	Niben101Scf00538g05001;Niben101Scf04033g03001;Niben101Ctg11217g00002	Niben101Scf00538g05001;Niben101Scf04033g03001
22.9692	23.0231	23.0294	22.9563	23.0973	22.7966	22.717	23.0046	23.0771	22.6896	22.6204	22.939	22.63	22.9031	22.8288	23.0226	22.9968	19.9304	22.9988	23.187	23.1939	NA	NA	NA	4	4	3	19.1	19.1	15.6	27.801	0	51.106	197160000	50	Niben101Scf00539g03006;Niben101Scf13821XLOC_084372;Niben101Scf03128g07024	Niben101Scf00539g03006
29.9732	29.8267	29.8784	30.4513	29.9012	30.0155	29.7551	29.6916	29.9596	29.6612	29.8723	29.8947	29.8783	29.9925	30.038	29.4724	29.845	29.6333	29.7374	30.5251	30.0068	NA	NA	NA	3	3	2	38.5	38.5	24.3	17.098	0	185.29	23360000000	411	Niben101Scf00539g07027	Niben101Scf00539g07027
25.1643	25.1039	24.8885	24.6717	25.0184	25.1258	25.3977	25.0564	24.8666	25.0594	25.0527	25.5091	25.4347	24.5616	25.2482	25.6613	24.9635	25.3762	24.9243	25.1315	25.0886	NA	NA	NA	9	9	4	43.4	43.4	27.9	33.04	0	164.97	787480000	207	Niben101Scf00541g05002	Niben101Scf00541g05002
25.8239	25.9437	25.5832	25.3961	26.0434	25.5609	25.9326	25.53	25.3575	26.0368	26.0741	26.084	26.2258	25.4222	25.6616	26.1888	25.8252	25.9056	25.5956	26.0632	25.4508	NA	NA	NA	15	15	9	57.3	57.3	32.4	36.275	0	94.071	1257800000	303	Niben101Scf00542g03004	Niben101Scf00542g03004
19.0806	19.7542	19.9478	18.1691	20.563	20.093	18.0649	19.4157	20.2653	19.0649	19.8797	19.6716	19.5336	20.0801	19.446	19.4825	20.2876	19.7418	18.8874	19.888	19.3372	NA	NA	NA	3	3	3	6.6	6.6	6.6	72.481	0.0007716	2.8401	13663000	7	Niben101Scf00545g00013;Niben101Scf02062g03003;Niben101Scf00797g17012	Niben101Scf00545g00013;Niben101Scf02062g03003
25.7711	26.0867	25.7437	25.365	25.9748	25.952	25.8122	25.9003	25.8712	25.7963	26.0482	26.239	25.5386	26.0067	25.5967	25.9595	26.0633	26.1617	25.8232	26.5421	26.3654	NA	NA	NA	14	6	6	47.9	19.8	19.8	44.58	0	323.31	1313300000	223	Niben101Scf00550g00014	Niben101Scf00550g00014
24.7107	24.7358	24.5024	24.977	25.1443	25.1272	24.852	24.7181	24.5578	24.6157	25.0016	24.8825	24.954	24.5573	24.7634	24.9916	24.7669	25.0761	24.7093	24.8531	24.5331	NA	NA	NA	15	15	4	41	41	12.5	59.765	0	132.66	615990000	245	Niben101Scf00556g00004	Niben101Scf00556g00004
23.8301	23.924	23.3566	23.3817	24.2105	23.3414	23.8443	22.9159	22.9131	23.6715	23.9978	23.9834	23.4235	23.34	24.3494	23.4296	22.6065	23.4964	23.5548	22.8616	23.4022	NA	NA	NA	24	5	5	64.7	17.9	17.9	52.539	0	147.91	279190000	100	Niben101Scf00557g02015	Niben101Scf00557g02015
21.5042	21.5554	21.3003	21.5505	21.6429	21.8851	21.5829	21.6641	21.3621	21.4033	21.7293	21.962	21.1414	21.4054	21.5809	20.6546	21.6032	21.0524	21.8197	21.5143	21.2113	NA	NA	NA	4	4	4	41.6	41.6	41.6	15.596	0	218.46	58762000	36	Niben101Scf00560g04005;Niben101Scf05867XLOC_061688	Niben101Scf00560g04005;Niben101Scf05867XLOC_061688
19.3944	18.9233	19.373	19.9268	18.953	18.7914	18.8622	19.2485	19.6738	18.5481	19.5095	19.3808	20.0489	19.477	19.7158	19.1312	19.5379	19.0025	19.0754	19.8138	20.5774	NA	NA	NA	7	2	2	41.9	17.2	17.2	21.614	0	4.6967	7639200	8	Niben101Scf00560g10001	Niben101Scf00560g10001
19.0215	20.1587	19.7314	20.594	22.2129	18.7904	22.0859	19.9258	20.1175	19.3401	21.7858	21.6717	20.1281	19.3654	20.0141	21.4933	21.8487	21.72	22.5021	22.9628	21.0936	NA	NA	NA	2	2	1	12.6	12.6	7.5	33.412	0	11.862	59079000	10	Niben101Scf00571g02006;Niben101Scf05304XLOC_058252;Niben101Scf01914XLOC_027609;Niben101Scf05304XLOC_058242	Niben101Scf00571g02006;Niben101Scf05304XLOC_058252;Niben101Scf01914XLOC_027609;Niben101Scf05304XLOC_058242
22.4653	21.5029	21.7997	21.4764	22.775	21.85	22.6211	21.5038	21.7362	21.5088	21.7437	22.2794	21.5738	21.8329	19.3709	21.4997	21.7806	21.7029	21.6758	21.8498	20.4391	NA	NA	NA	7	7	5	38.5	38.5	31.1	35.639	0	13.755	78356000	28	Niben101Scf10502XLOC_079149;Niben101Scf00571g05009;Niben101Scf04118g01006;Niben101Scf09360XLOC_076050;Niben101Scf04556g04014;Niben101Scf08679XLOC_074053;Niben101Scf10502XLOC_079154	Niben101Scf10502XLOC_079149;Niben101Scf00571g05009;Niben101Scf04118g01006;Niben101Scf09360XLOC_076050;Niben101Scf04556g04014;Niben101Scf08679XLOC_074053
26.8743	26.7091	26.8019	26.6218	26.6814	26.51	26.8118	26.7679	26.7081	26.873	26.9316	26.7603	26.959	27.0771	26.8896	26.9056	27.1132	26.7922	26.8452	26.503	27.0228	NA	NA	NA	25	25	23	62	62	59.6	46.174	0	229.28	2355800000	460	Niben101Scf00571g10001	Niben101Scf00571g10001
24.3646	24.4538	24.3778	24.298	24.601	24.5084	24.7246	24.2481	24.2059	24.4974	24.519	24.6463	24.3923	24.4305	24.5822	24.5361	24.2637	24.6661	24.066	24.3036	24.5005	NA	NA	NA	9	9	9	45.1	45.1	45.1	28.698	0	49.55	453120000	148	Niben101Scf00571g10015;Niben101Scf03396g06008	Niben101Scf00571g10015
24.0979	24.11	24.1409	22.8874	23.5098	23.7733	23.953	23.6082	23.9534	24.2501	23.924	24.3044	23.916	24.1754	23.6477	23.6748	24.224	24.1502	24.0498	23.7044	23.9704	NA	NA	NA	26	7	7	80.1	25.6	25.6	42.745	0	67.196	318730000	109	Niben101Scf00573g00014;Niben101Scf08724XLOC_074303	Niben101Scf00573g00014
29.1793	29.0761	28.9137	29.0184	29.0161	28.9119	28.9924	29.0671	28.9527	29.0049	29.2768	29.5746	29.2087	29.1727	29.3005	29.4146	29.3713	29.3672	29.2312	29.0657	29.324	NA	NA	NA	18	18	0	82.4	82.4	0	17.372	0	323.31	11374000000	447	Niben101Scf00574g03004	Niben101Scf00574g03004
21.3452	22.1089	21.3936	22.1706	22.123	21.7854	21.9461	22.056	21.9088	21.9705	21.9721	21.8099	21.9924	21.943	22.1499	22.2303	22.4214	22.1247	22.303	22.3717	21.7663	NA	NA	NA	7	7	3	22.5	22.5	8.7	58.16	0	109.59	85501000	61	Niben101Scf00576g00009	Niben101Scf00576g00009
21.5208	21.0471	21.2406	20.0442	18.9499	19.9104	19.4301	21.437	21.3618	21.4502	19.0977	21.2522	22.2556	21.3853	19.8445	19.3265	20.0489	19.1899	19.4937	18.7184	21.4953	NA	NA	NA	2	2	2	21.8	21.8	21.8	19.511	0	20.883	60133000	31	Niben101Scf00577g02003;Niben101Scf02522g01006	Niben101Scf00577g02003;Niben101Scf02522g01006
20.4795	19.9649	18.9069	20.4912	20.0668	19.9805	19.9746	20.1846	20.7011	20.6373	20.5324	20.2957	20.7148	19.8005	20.182	19.3649	20.1274	20.5898	19.9481	19.7311	20.2484	NA	NA	NA	3	3	3	6.9	6.9	6.9	68.64	0	5.573	21285000	16	Niben101Scf00578g03002	Niben101Scf00578g03002
23.9802	24.0222	24.3408	24.2019	24.3315	24.1927	24.2714	23.9947	23.7705	24.526	24.132	24.0079	24.3811	24.2719	23.7542	24.3164	24.2989	24.3091	23.9452	24.1727	23.9506	NA	NA	NA	9	5	3	51.2	35.5	28.1	21.59	0	63.377	357170000	90	Niben101Scf00578g05006;Niben101Scf05862XLOC_061683;Niben101Scf03099g00003	Niben101Scf00578g05006
21.9909	21.4327	21.6117	20.8789	21.9349	18.8511	22.1181	21.3278	19.272	20.0747	21.7088	21.4156	20.5807	22.2542	19.4284	18.669	21.5527	21.8472	21.9762	22.5217	19.5357	NA	NA	NA	6	1	1	37	9.9	9.9	31.917	0	15.654	62603000	54	Niben101Scf00582g01029;Niben101Scf03277g02002	Niben101Scf00582g01029
24.2807	24.686	24.1703	23.9414	24.2779	24.0397	24.3254	24.3286	24.7017	24.2296	24.4193	24.3371	24.6081	24.359	24.41	24.4304	24.5146	24.3516	24.3124	24.5222	24.4858	NA	NA	NA	13	13	13	36.9	36.9	36.9	49.265	0	109.96	435920000	234	Niben101Scf00582g01033;Niben101Scf03277g02015	Niben101Scf00582g01033;Niben101Scf03277g02015
25.8774	26.4943	25.8771	25.7165	26.2332	26.2727	26.178	26.2426	25.5497	25.6613	25.9408	25.8954	25.7845	26.1831	25.6343	25.8776	26.2987	26.0388	26.0412	26.2516	25.4021	NA	NA	NA	15	15	14	61.6	61.6	58.4	35.228	0	115.85	1333400000	234	Niben101Scf00586g00007	Niben101Scf00586g00007
20.1635	20.3761	21.0562	20.0093	18.5618	18.4251	20.5996	20.0042	19.7678	20.3551	20.6416	20.0498	20.1715	21.4668	20.5328	20.9104	20.5763	20.9348	19.15	20.8616	20.1955	NA	NA	NA	2	2	2	29.4	29.4	29.4	11.668	0	21.547	25391000	17	Niben101Scf00592g11019;Niben101Scf06916XLOC_066811	Niben101Scf00592g11019;Niben101Scf06916XLOC_066811
24.7487	24.8524	25.0007	25.038	25.3212	24.9522	24.2396	24.797	24.7732	24.9202	24.6897	25.1861	24.6352	25.0685	24.7863	24.6824	25.3458	24.5417	24.5134	24.6859	25.2893	NA	NA	NA	5	5	1	46.1	46.1	5.7	26.402	0	12.766	592570000	107	Niben101Scf00592g15015	Niben101Scf00592g15015
24.2503	24.1104	24.1531	24.4942	24.0386	24.2728	24.2306	23.9303	24.5661	24.3807	24.2102	24.1	24.3763	24.6613	24.9401	24.7341	24.8372	24.6408	24.547	24.4741	24.8867	NA	NA	NA	29	29	2	38.2	38.2	3	105.02	0	254.75	453100000	195	Niben101Scf00593g01002	Niben101Scf00593g01002
26.8797	27.0505	26.7354	26.7886	26.8472	26.5916	26.7993	26.8044	26.759	26.8564	27.2409	26.9488	27.0567	26.7132	26.8558	27.1762	26.7144	27.0184	26.8249	27.1355	26.8879	NA	NA	NA	29	29	9	71.4	71.4	25.3	60.84	0	314.93	2548200000	603	Niben101Scf00593g04019	Niben101Scf00593g04019
26.3589	25.9792	26.2004	25.7057	26.3	26.2315	26.4651	26.0317	26.056	26.2666	26.1636	26.7036	25.8011	26.3043	25.9576	25.9663	26.3883	26.2368	26.3799	26.4593	26.0474	NA	NA	NA	11	11	2	78.9	78.9	23.2	25.605	0	323.31	1576600000	329	Niben101Scf00594g02002	Niben101Scf00594g02002
23.587	23.7599	23.0491	23.4747	23.8114	23.526	23.8987	23.3012	23.2697	23.7918	24.13	24.0141	23.5755	23.0467	23.7409	23.8913	23.5408	23.8061	23.4656	23.5144	23.2476	NA	NA	NA	12	12	10	37.3	37.3	30.5	44.167	0	71.797	265960000	83	Niben101Scf00594g05009	Niben101Scf00594g05009
28.1295	28.2665	27.8628	27.9413	28.1905	28.0188	28.0973	28.0197	27.9444	28.029	28.2859	28.1931	28.3253	27.9754	28.093	28.3107	28.0947	28.2804	28.0299	28.233	27.9085	NA	NA	NA	81	81	81	63.7	63.7	63.7	149.49	0	323.31	5728800000	1220	Niben101Scf00595g08041;Niben101Scf00595g08039	Niben101Scf00595g08041
19.4065	22.3827	19.2731	19.6794	20.1768	19.5495	19.8548	21.6214	19.1098	19.1743	20.1923	19.1088	19.2495	21.2158	19.138	19.2878	20.4652	18.8978	19.137	19.9215	19.4672	NA	NA	NA	10	3	2	34.4	11.1	8.8	56.206	0	7.9905	22205000	18	Niben101Scf00595g08043	Niben101Scf00595g08043
25.9553	26.2499	26.0608	26.473	26.6695	26.443	26.3349	25.7889	26.0898	26.1238	26.4096	26.527	26.0392	25.7708	25.9028	26.4309	26.297	26.3519	26.0175	26.4406	26.3677	NA	NA	NA	9	9	9	48.9	48.9	48.9	20.037	0	120.62	1603100000	208	Niben101Scf00597g06003	Niben101Scf00597g06003
23.2244	23.486	23.1199	23.5771	23.2914	22.8594	23.0939	23.3351	23.0037	22.7499	22.8619	22.8382	22.9578	23.3516	23.1605	23.2225	23.7782	23.2819	22.9888	23.2408	23.4483	NA	NA	NA	7	7	7	17.2	17.2	17.2	49.502	0	15.911	188250000	57	Niben101Scf00597g08029;Niben101Scf03456g00002	Niben101Scf00597g08029;Niben101Scf03456g00002
21.6295	22.2564	21.0954	21.3145	21.952	22.0653	21.639	21.0774	19.4194	21.3851	21.7458	21.8713	21.8848	21.0035	19.7341	22.0268	21.1755	21.6795	22.0394	21.7037	19.2874	NA	NA	NA	3	3	3	13.1	13.1	13.1	26.986	0	31.39	64104000	16	Niben101Scf00603g03021	Niben101Scf00603g03021
30.821	30.3566	30.4078	30.3912	30.7156	30.6869	30.8902	30.3598	29.985	30.3282	30.2062	30.5399	30.6091	29.9602	30.4939	30.5504	30.1794	30.8564	30.628	30.3105	29.7744	NA	NA	NA	41	41	9	75.7	75.7	20.8	79.79	0	323.31	30598000000	2253	Niben101Scf00603g08015	Niben101Scf00603g08015
24.3971	24.5618	24.4285	24.646	24.6226	24.3935	24.5726	24.5882	24.436	24.5861	24.6438	24.2777	24.5206	24.9056	24.4761	24.0996	24.1678	24.1697	24.4175	24.0457	24.0581	NA	NA	NA	21	14	14	41.7	27.9	27.9	80.686	0	38.865	458240000	130	Niben101Scf00605g01013	Niben101Scf00605g01013
20.5226	20.5751	18.7695	20.7383	20.3428	19.8879	20.5039	20.4016	20.6145	20.3211	20.9444	20.8045	20.5498	21.9245	20.6126	20.137	21.1036	19.9454	20.4938	21.3226	19.9711	NA	NA	NA	4	4	4	7.9	7.9	7.9	94.156	0	5.6756	29943000	26	Niben101Scf05764XLOC_061094;Niben101Scf00606g00009	Niben101Scf05764XLOC_061094;Niben101Scf00606g00009
26.1909	26.1409	25.3561	25.229	26.0925	25.7104	26.4159	25.7492	25.1427	25.8376	25.9135	25.9387	26.1743	25.1121	25.0052	26.0092	26.1149	25.6902	25.662	25.7382	25.1763	NA	NA	NA	11	8	1	65.4	61.8	11.4	25.603	0	112.47	1222400000	193	Niben101Scf00606g02018	Niben101Scf00606g02018
21.6172	18.682	19.7484	20.569	23.4111	21.1752	22.2216	20.6382	19.8234	21.6586	22.5347	21.6141	22.8457	20.9058	20.3629	21.1626	19.2561	22.153	18.8463	21.2287	20.3764	NA	NA	NA	5	1	1	32.3	11.5	11.5	23.774	0	7.8998	63745000	17	Niben101Scf00611g02008	Niben101Scf00611g02008
24.6857	24.4255	24.3666	24.154	24.3113	24.1587	24.7176	24.2049	24.8619	24.5608	24.8225	24.9561	24.8136	24.0417	24.6379	24.7262	24.4483	24.8082	24.4956	24.6247	24.7636	NA	NA	NA	13	13	7	60.6	60.6	31.1	27.83	0	18.246	516290000	133	Niben101Scf00611g09002	Niben101Scf00611g09002
25.4574	25.2112	24.7623	25.065	25.287	25.1395	25.296	24.7562	25.2763	25.2946	25.3427	25.1842	24.7569	24.931	25.0765	24.9019	25.4923	25.0738	25.4234	24.8914	25.0267	NA	NA	NA	18	18	2	59.6	59.6	10.4	46.83	0	159.13	770320000	190	Niben101Scf26781XLOC_090059;Niben101Scf00611g11025;Niben101Scf02031g00026;Niben101Scf04018g13006	Niben101Scf26781XLOC_090059;Niben101Scf00611g11025;Niben101Scf02031g00026
24.5635	24.3443	24.1881	24.5726	24.4309	24.3635	24.793	24.356	24.0192	24.314	24.2525	24.6548	24.0858	24.1691	24.6515	23.8247	24.4441	24.2666	24.4941	23.9219	23.3624	NA	NA	NA	10	10	10	37.9	37.9	37.9	32.883	0	28.551	410030000	120	Niben101Scf00613g05015	Niben101Scf00613g05015
19.6308	22.3846	18.8742	19.2634	21.6841	22.1778	21.6832	21.8949	20.575	21.2818	21.7419	21.9821	19.6797	21.857	20.1962	22.0126	22.5439	22.594	21.8896	22.5351	22.5934	NA	NA	NA	5	1	1	19.3	6.7	6.7	36.061	0	23.039	76945000	41	Niben101Scf00621g01007	Niben101Scf00621g01007
25.9751	25.8706	25.4766	25.353	26.4844	26.0147	26.3578	25.5158	25.4206	26.0872	25.7845	25.8975	25.5396	25.6516	25.4595	25.1254	25.6757	25.4583	25.8702	25.8519	25.0597	NA	NA	NA	39	39	38	54.1	54.1	52.9	105.82	0	171.19	1313800000	491	Niben101Scf00621g05002;Niben101Scf00058g02009	Niben101Scf00621g05002;Niben101Scf00058g02009
25.1941	25.4631	25.3286	25.2108	25.0591	25.0801	25.1289	25.3628	25.2606	25.1281	25.5139	25.3183	25.4491	25.3566	25.3255	25.6465	25.5648	25.3374	25.2746	25.6624	25.3172	NA	NA	NA	19	19	19	38.4	38.4	38.4	89.351	0	238.93	867120000	304	Niben101Scf00630g03011;Niben101Scf00630g03012;Niben101Scf06375XLOC_064208	Niben101Scf00630g03011
22.0409	22.1378	21.7417	21.5999	22.0878	22.0443	22.1542	21.9462	20.1913	22.0692	22.5325	22.4318	21.6678	22.0339	22.4043	22.5674	22.0948	22.4452	21.4865	22.4503	19.6346	NA	NA	NA	7	7	7	65.7	65.7	65.7	25.225	0	50.648	88849000	38	Niben101Scf00635g00005	Niben101Scf00635g00005
29.6481	29.7005	29.6491	29.8252	29.6443	29.7422	29.4244	29.4948	29.1729	29.3386	29.6619	29.0772	29.6366	29.7723	30.2365	29.962	29.7047	29.5518	29.8062	30.0648	30.0044	NA	NA	NA	24	24	24	86.8	86.8	86.8	23.714	0	323.31	16310000000	515	Niben101Scf00635g01010	Niben101Scf00635g01010
26.1951	26.1836	25.8905	26.0443	26.1985	26.1554	26.0746	26.0537	25.7843	26.0081	26.5403	26.6244	26.1723	26.3453	26.1319	26.3597	26.5622	26.3371	26.0291	26.6684	25.9884	NA	NA	NA	14	14	14	60.1	60.1	60.1	37.226	0	135.47	1524500000	228	Niben101Scf00637g04001;Niben101Scf28780XLOC_090406	Niben101Scf00637g04001;Niben101Scf28780XLOC_090406
21.9553	21.357	22.5678	21.9318	21.3575	21.983	21.316	21.8209	21.771	22.0386	21.4614	21.2484	22.3963	22.3249	22.6997	22.3788	22.3283	21.8897	22.211	21.8025	22.1352	NA	NA	NA	5	5	2	18.4	18.4	9.6	49.133	0	33.693	79776000	31	Niben101Scf00638g00014;Niben101Scf14688XLOC_085257	Niben101Scf00638g00014
23.1791	23.267	23.4833	23.6553	23.8307	23.3344	23.5216	23.1893	23.6683	23.2488	23.8067	23.725	23.3261	23.6808	23.8098	23.2474	23.8492	23.1972	23.6564	23.9831	23.9844	NA	NA	NA	9	9	9	47	47	47	38.58	0	20.45	250970000	75	Niben101Scf00638g01004	Niben101Scf00638g01004
21.6923	21.7381	21.0712	21.7744	21.8807	21.8515	21.9245	21.8704	21.4776	21.7802	22.1175	21.8558	21.3473	21.5936	20.464	22.0654	21.5287	22.0664	21.2383	21.9515	21.6903	NA	NA	NA	9	9	9	38.3	38.3	38.3	42.483	0	90.566	70524000	62	Niben101Scf00640g04022;Niben101Scf05133g06011	Niben101Scf00640g04022
28.6855	28.169	28.3322	28.457	28.7818	28.42	28.5203	28.3601	28.0037	28.1171	28.0269	28.4759	28.2502	28.4527	28.467	27.9751	28.5012	28.2687	28.6539	28.2966	28.0057	NA	NA	NA	20	20	19	85.5	85.5	83	35.39	0	172.36	6936200000	492	Niben101Scf00640g04023;Niben101Scf05133g06002	Niben101Scf00640g04023
23.5909	23.6849	23.3911	23.1968	23.8849	23.1534	23.6669	23.3745	23.7277	23.9758	24.0516	23.3512	23.8487	23.4707	23.2798	23.633	23.952	23.6549	23.7856	23.9312	24.099	NA	NA	NA	6	6	5	28.3	28.3	23.4	21.941	0	11.916	258460000	53	Niben101Scf05963XLOC_062262;Niben101Scf00646g09005	Niben101Scf05963XLOC_062262;Niben101Scf00646g09005
22.226	22.5707	22.0654	22.8499	22.483	22.6679	22.3488	22.1268	22.6591	22.458	22.6277	22.5734	22.5186	22.3705	22.2218	22.9526	23.1104	23.1278	23.0215	23.0327	23.0856	NA	NA	NA	6	6	6	26.9	26.9	26.9	32.31	0	12.248	126130000	66	Niben101Scf00647g02011;Niben101Scf03619g03003	Niben101Scf00647g02011;Niben101Scf03619g03003
27.5727	27.5843	27.5031	27.3398	27.3052	27.5151	27.7048	27.6773	28.0296	27.8789	27.6847	27.9421	28.1417	27.5553	27.8714	27.7698	27.5105	28.0532	27.6714	27.4938	28.2338	NA	NA	NA	5	5	5	27.6	27.6	27.6	24.563	0	96.315	4156700000	151	Niben101Scf04375g08025;Niben101Scf00653g01009	Niben101Scf04375g08025;Niben101Scf00653g01009
23.5394	23.699	23.9257	24.0355	23.8507	23.7619	23.3991	23.816	23.8262	23.724	23.7958	23.8287	23.3877	24.0398	23.9326	23.9907	24.3708	24.3248	23.8549	24.2626	24.7839	NA	NA	NA	9	9	2	10	10	3.8	152.64	0	192.71	308760000	115	Niben101Scf00654g02003	Niben101Scf00654g02003
21.9756	20.881	22.1691	22.44	22.3491	22.0617	22.5491	21.2026	22.0911	21.7901	21.5259	22.3307	21.7307	22.2789	22.0512	21.4205	22.5488	22.3845	21.9564	21.7152	21.9561	NA	NA	NA	7	7	7	31.9	31.9	31.9	32.533	0	21.457	87116000	65	Niben101Scf00663g04007	Niben101Scf00663g04007
25.7124	25.7435	25.7083	25.931	25.7939	25.78	25.702	25.7624	25.9132	25.7983	25.9073	26.0158	25.7472	26.2533	25.9238	25.5899	26.403	25.8924	25.8117	26.008	25.7629	NA	NA	NA	14	14	13	76.1	76.1	76.1	22.861	0	323.31	1215300000	265	Niben101Scf00665g00007	Niben101Scf00665g00007
19.7764	20.6723	19.2853	19.9319	20.1474	18.8858	20.5277	20.1899	19.6458	20.2462	18.7898	20.756	18.6167	20.2443	19.3868	19.5991	20.2728	20.6188	19.8809	20.9807	19.3981	NA	NA	NA	4	4	2	20.1	20.1	12.5	55.454	0	14.491	22712000	26	Niben101Scf00669g00008	Niben101Scf00669g00008
26.3948	26.7907	25.9812	25.8386	26.6256	26.2584	26.8399	26.3222	26.4202	26.7562	26.7626	26.616	26.4636	26.4767	26.3569	26.4337	26.9007	26.4816	26.0684	26.7012	26.1538	NA	NA	NA	6	6	1	35	35	9.5	15.439	0	89.222	2103200000	170	Niben101Scf00671g00011	Niben101Scf00671g00011
20.942	21.4547	21.9905	21.7259	19.1554	21.7213	20.9774	21.8255	19.9522	21.0321	19.8498	20.7454	20.6116	22.1654	22.2831	20.0829	20.8508	21.0136	20.7034	20.1817	21.297	NA	NA	NA	12	1	1	35.7	5.8	5.8	40.796	0	23.363	42773000	48	Niben101Scf00672g00001	Niben101Scf00672g00001
22.2295	21.4961	19.7594	20.3582	22.6255	19.4763	22.8916	20.4523	19.994	22.1205	21.6196	22.7541	21.7429	22.3088	19.1491	21.8555	23.1333	22.7274	21.6147	22.7939	21.4534	NA	NA	NA	15	2	2	60.8	8.7	8.7	53.003	0	21.904	94421000	34	Niben101Scf00672g03001	Niben101Scf00672g03001
27.5341	27.5943	27.3779	27.2206	27.6049	27.6122	27.4516	27.3824	26.8845	27.5072	27.531	27.5436	27.6351	26.8257	27.2742	27.8051	27.0356	27.8001	27.3542	27.4646	27.2289	NA	NA	NA	17	5	5	57.7	28.3	28.3	38.129	0	323.31	3793900000	246	Niben101Scf00675g01003	Niben101Scf00675g01003
20.7322	20.6439	21.0887	21.2412	20.7634	20.7271	20.8294	20.5578	18.4192	20.9145	20.887	20.8772	21.2229	21.296	20.9509	20.6746	21.8445	20.7397	21.1849	20.8922	20.666	NA	NA	NA	6	6	5	28.1	28.1	23.3	35.639	0	29.684	40402000	31	Niben101Scf00675g03010	Niben101Scf00675g03010
21.0655	20.0603	20.0872	20.2841	20.6846	20.2691	20.3149	20.2138	19.214	20.5014	20.3441	20.2707	20.8975	19.6516	19.67	20.3835	20.9322	20.4236	20.3852	20.9251	20.6709	NA	NA	NA	3	3	3	14	14	14	33.779	0	8.4201	26797000	24	Niben101Scf09030XLOC_075167;Niben101Scf00682g02010	Niben101Scf09030XLOC_075167;Niben101Scf00682g02010
20.4843	21.8398	19.2386	19.6987	21.8227	20.2572	19.7192	20.3742	20.3341	20.1229	20.4544	20.2625	20.4797	20.0963	20.6425	20.5929	19.6827	19.6067	18.6065	20.2629	20.2792	NA	NA	NA	6	6	6	18.3	18.3	18.3	65.606	0	12.433	25350000	20	Niben101Scf00682g04013;Niben101Scf03481g00007	Niben101Scf00682g04013
23.221	23.3403	23.1549	23.7149	23.461	23.5046	23.8863	23.633	23.1531	23.974	23.8076	23.4925	23.9805	23.7492	19.6699	23.6298	24.1293	23.5777	23.8089	23.8209	23.6992	NA	NA	NA	7	7	6	35.6	35.6	32.6	25.87	0	10.078	260170000	47	Niben101Scf03107g00001;Niben101Scf00683g03024	Niben101Scf03107g00001;Niben101Scf00683g03024
23.1027	22.4974	22.393	22.3155	22.9052	22.986	23.0458	23.0267	23.284	23.1428	22.8237	23.2069	23.0132	22.5273	23.7395	22.5985	22.4119	23.2081	22.834	22.7691	22.6819	NA	NA	NA	12	12	4	21	21	6.2	87.375	0	108.97	156960000	66	Niben101Scf00683g03030;Niben101Scf13448XLOC_083871;Niben101Scf23874XLOC_089494;Niben101Scf05961XLOC_062221;Niben101Scf02056g02009	Niben101Scf00683g03030
24.2442	24.5903	24.7884	24.5129	24.166	24.5926	24.3468	24.6176	24.7005	24.5777	24.6111	24.3033	24.7182	24.8697	25.0554	24.425	24.6155	24.3597	24.9505	24.8902	25.0239	NA	NA	NA	8	8	8	30	30	30	27.233	0	9.1901	494440000	66	Niben101Scf00687g00014	Niben101Scf00687g00014
22.4544	22.5004	22.1343	22.1712	21.8077	22.1198	22.596	21.8116	21.8386	22.0668	22.5432	21.8873	21.4583	22.1589	22.6485	22.4144	22.0179	22.2717	22.2721	22.5105	21.7946	NA	NA	NA	9	9	9	22.4	22.4	22.4	79.011	0	25.72	95830000	49	Niben101Scf00687g03009;Niben101Scf02558g00028	Niben101Scf00687g03009
26.1576	26.377	25.7355	25.3221	26.0971	26.1068	26.1822	26.3583	25.3007	26.1725	26.6388	26.6587	25.8207	25.6798	25.1429	26.1326	26.2429	26.7231	26.5696	26.768	25.6014	NA	NA	NA	11	2	2	52.3	32.6	32.6	14.348	0	57.588	1534700000	152	Niben101Scf00687g08006	Niben101Scf00687g08006
24.6834	24.7473	24.7536	24.4087	24.7566	24.4217	24.5927	24.3371	24.605	24.3479	24.5524	24.8089	24.7035	24.2775	24.7393	24.5886	24.3141	24.5588	24.5355	24.2268	24.6511	NA	NA	NA	22	22	9	32.2	32.2	16.9	99.436	0	114.68	499920000	233	Niben101Scf00698g00009	Niben101Scf00698g00009
21.1122	20.5939	21.3146	20.923	21.3987	21.2131	21.4685	21.0586	21.0291	21.4889	20.8571	21.4517	22.3586	20.8169	21.5502	21.9958	20.6658	21.9031	21.4236	20.4481	20.8139	NA	NA	NA	7	7	2	33.2	33.2	9.8	40.393	0	12.693	50414000	38	Niben101Scf00698g02019;Niben101Scf00698g02008	Niben101Scf00698g02019;Niben101Scf00698g02008
25.9176	25.532	25.5918	25.9521	25.5696	25.8092	25.7869	25.1315	25.2764	25.6021	24.9595	25.6092	25.6919	25.4332	25.9846	25.889	25.2871	25.6697	25.9463	25.992	25.4332	NA	NA	NA	12	12	5	67.8	67.8	45.8	24.77	0	139.96	1008600000	162	Niben101Scf00700g05004	Niben101Scf00700g05004
20.6071	20.3211	20.7357	20.7748	20.4848	20.4448	20.1362	20.7529	20.6903	20.5296	20.3368	20.9069	20.5904	20.9516	21.0536	20.6826	20.5862	20.5643	20.2864	20.2117	20.8279	NA	NA	NA	4	4	3	14.7	14.7	12.1	38.836	0	19.078	31347000	16	Niben101Scf00700g06019	Niben101Scf00700g06019
21.8395	22.0997	21.614	22.0663	22.6077	21.7418	22.1091	21.5801	19.1357	21.5987	21.8739	22.2323	19.7191	21.5662	20.5041	21.2164	22.3002	21.6376	22.7464	21.4724	20.2111	NA	NA	NA	9	9	4	36.3	36.3	22.3	40.433	0	40.534	74664000	54	Niben101Scf00700g09001	Niben101Scf00700g09001
21.6154	21.7062	20.7006	20.5753	21.3378	21.3564	21.3443	20.8517	20.9336	21.5307	21.3511	21.2846	21.7089	20.7739	21.3353	21.7887	21.5489	21.795	21.3569	21.8823	19.4279	NA	NA	NA	7	7	7	22.9	22.9	22.9	53.205	0	7.6728	54397000	30	Niben101Scf00704g02007;Niben101Scf06358XLOC_064135;Niben101Scf00646g09009;Nbv5.1tr6221359	Niben101Scf00704g02007;Niben101Scf06358XLOC_064135
26.576	26.6174	26.5199	26.6572	26.7057	26.5332	26.66	26.6359	26.5896	26.5908	26.8819	26.9717	26.673	26.8532	26.8446	26.6075	27.001	26.9035	26.6459	26.601	26.7387	NA	NA	NA	49	49	34	63.4	63.4	46.9	122.56	0	323.31	2198500000	787	Niben101Scf00705g04001;Niben101Scf04656XLOC_053835	Niben101Scf00705g04001
21.5645	22.4674	21.8381	22.0315	21.5326	22.3635	22.2887	21.8823	22.2634	22.0706	22.6722	22.5803	20.6988	22.053	20.9353	21.9674	22.0052	21.9895	19.5319	22.6513	21.1895	NA	NA	NA	8	4	4	34.4	17.7	17.7	43.273	0	24.154	103990000	53	Niben101Scf00709g07008	Niben101Scf00709g07008
22.5565	22.4673	22.1958	22.5464	23.0174	22.3756	22.8699	22.4782	22.3629	22.6229	23.0158	23.2471	22.8757	22.4466	22.6584	23.0438	22.5804	23.4241	22.1761	22.9557	22.301	NA	NA	NA	10	10	2	42	42	11.7	39.373	0	27.221	141270000	83	Niben101Scf00709g07016;Niben101Scf03747g01013	Niben101Scf00709g07016;Niben101Scf03747g01013
22.303	22.7638	22.558	22.5198	22.2214	22.2573	22.6187	22.8131	22.6146	22.6886	22.7396	22.7008	22.745	23.1262	22.9041	22.4553	22.9518	22.3465	22.8963	22.9108	22.8225	NA	NA	NA	6	6	6	23.1	23.1	23.1	39.907	0	28.016	131460000	88	Niben101Scf01369g00024;Niben101Scf00712g02010;Nicotiana_denovo_assembly_Transcript_214387	Niben101Scf01369g00024;Niben101Scf00712g02010;Nicotiana_denovo_assembly_Transcript_214387
23.4687	22.3041	22.0796	23.3875	23.083	22.8552	22.3857	22.2458	22.4308	22.1957	21.7769	22.3057	21.7061	22.3734	22.3897	20.955	21.8853	22.7127	22.8939	21.9764	21.8934	NA	NA	NA	26	9	3	54.9	20.8	7.1	65.338	0	29.572	109420000	54	Niben101Scf00712g02011	Niben101Scf00712g02011
22.9872	23.1631	23.2159	23.3943	22.6332	22.9817	22.6563	23.1385	23.136	22.9479	23.0691	22.8649	23.1054	23.4391	23.4369	23.3499	23.6876	23.1469	22.9951	22.9084	23.3098	NA	NA	NA	8	8	5	34.7	34.7	26.2	44.441	0	185.3	172330000	75	Niben101Scf00712g05021;Niben101Scf00712g05029;Niben101Scf09501XLOC_076423	Niben101Scf00712g05021;Niben101Scf00712g05029
23.3322	23.29	22.511	22.9863	23.5512	23.1869	23.0426	23.0314	22.4558	22.7957	23.1912	22.8912	23.2015	22.8012	22.947	23.8265	22.8368	23.4991	23.3002	23.7037	22.6108	NA	NA	NA	4	4	4	23.1	23.1	23.1	24.728	0	6.1111	179840000	43	Niben101Scf00712g06004;Niben101Scf01369g05024	Niben101Scf00712g06004;Niben101Scf01369g05024
20.7513	20.6549	20.7494	19.8005	20.4609	20.4194	20.716	20.4855	19.8714	20.5919	20.7062	20.8088	19.6262	20.6483	20.808	20.6304	20.7685	21.0531	20.3367	20.3405	19.5303	NA	NA	NA	17	5	5	21.4	5.8	5.8	138.03	0	6.8096	30195000	20	Niben101Scf00713g05006;Niben101Scf14540XLOC_085124;Niben101Scf10388XLOC_078863;Niben101Scf22285XLOC_089105	Niben101Scf00713g05006
25.8936	26.2165	26.1668	26.3578	26.1587	26.1234	26.2597	26.1632	26.2682	26.2624	26.1959	26.2669	26.1392	26.4541	26.2571	26.3154	26.3563	26.2334	26.206	26.4302	26.389	NA	NA	NA	21	21	21	45.2	45.2	45.2	65.642	0	94.638	1373900000	286	Niben101Scf00714g00007;Niben101Scf00714g00002;Niben101Scf02669g02015;Niben101Scf02669g02014	Niben101Scf00714g00007
22.372	22.7868	22.6355	22.4396	22.2066	22.2393	22.5108	19.1344	19.1716	22.2852	22.8938	18.8005	22.3008	22.4159	22.5297	20.6307	22.7486	22.273	22.1118	22.7159	22.2583	NA	NA	NA	18	4	4	56.6	17	17	49.266	0	10.21	114360000	30	Niben101Scf00714g08016	Niben101Scf00714g08016
21.253	21.3584	21.2825	20.6886	21.2645	21.0695	21.1091	21.1274	21.0173	21.0342	21.0305	20.6445	21.0878	21.3503	21.092	21.4514	21.3769	21.1437	21.1523	21.5821	20.5596	NA	NA	NA	14	4	4	71.5	19.1	19.1	28.766	0	7.4548	46505000	26	Niben101Scf00721g00009;Niben101Scf12732XLOC_082962;Niben101Scf07058XLOC_067545;Niben101Scf01466XLOC_022517;Niben101Scf00721t00012	Niben101Scf00721g00009
21.7608	21.2827	20.9905	21.5698	21.1071	21.0111	20.9941	20.8601	22.2077	21.7437	21.2745	21.7723	21.9513	20.9872	22.0458	22.1215	21.2898	21.5929	21.8413	20.8822	21.9045	NA	NA	NA	5	5	1	22.7	22.7	5.7	26.214	0	8.6365	52497000	44	Niben101Scf00721g00011;Niben101Ctg14075g00001	Niben101Scf00721g00011
24.1181	24.3299	23.7144	23.8922	24.7755	24.0939	24.3994	23.9748	23.494	23.9449	23.9593	24.2279	24.1652	23.8647	23.8539	23.7601	24.128	23.9391	24.1469	24.0978	23.5789	NA	NA	NA	24	10	10	49.6	24.8	24.8	55.097	0	91.986	372500000	122	Niben101Scf00735g02010;Niben101Scf04505g02021;Niben101Scf05993XLOC_062325	Niben101Scf00735g02010;Niben101Scf04505g02021
21.3595	21.7996	21.6404	21.7043	20.981	21.4963	21.0917	21.171	21.3839	21.2924	21.4085	21.3142	21.4802	21.8336	21.4634	21.2044	21.9541	21.3717	21.7843	21.7167	21.496	NA	NA	NA	4	4	4	21.8	21.8	21.8	28.794	0	5.2732	55335000	43	Niben101Scf00744g02023;Niben101Scf03403g01034	Niben101Scf00744g02023;Niben101Scf03403g01034
24.6022	24.834	24.2689	24.5305	24.7343	24.6648	24.8471	24.595	24.3689	24.6379	24.934	24.7884	24.9079	24.7884	24.4954	24.7353	24.8946	24.9025	24.707	24.8453	24.7043	NA	NA	NA	19	19	1	49.5	49.5	4.1	62.536	0	95.277	560330000	234	Niben101Scf00747g01011	Niben101Scf00747g01011
28.5067	28.4557	28.0301	28.3353	28.1807	28.2259	28.235	28.3956	28.2671	28.2492	28.4696	28.3868	28.4772	28.1564	28.3018	28.4204	28.3595	28.4766	28.342	28.2556	28.4805	NA	NA	NA	35	35	6	73.3	73.3	20.9	59.348	0	323.31	6535800000	755	Niben101Scf00747g11007	Niben101Scf00747g11007
22.2701	24.9428	22.8044	22.2279	25.6163	23.6032	23.5638	23.321	22.8749	23.1727	24.7753	24.1668	27.3423	22.9474	21.5907	27.5773	24.2481	23.6168	22.7776	24.7471	22.1309	NA	NA	NA	7	7	7	39.9	39.9	39.9	16.677	0	20.152	748310000	130	Niben101Scf00750g02005	Niben101Scf00750g02005
19.7523	18.6809	19.8065	26.0457	27.2805	27.03	19.2379	19.5603	19.4839	19.2128	19.1997	19.862	19.511	20.6811	20.1461	19.3893	18.6286	19.2642	19.2154	19.8949	20.7373	NA	NA	NA	6	6	6	34.7	34.7	34.7	13.64	0	15.328	451200000	30	Niben101Scf00750XLOC_013210;Niben101Scf00750XLOC_013207;NtPR1SP-MER412288	Niben101Scf00750XLOC_013210;Niben101Scf00750XLOC_013207;NtPR1SP-MER412288
22.7299	23.2131	21.7125	22.1832	23.3473	22.0433	22.9683	21.9611	21.6793	22.5541	22.9282	22.738	22.3437	21.5787	22.3948	20.8176	22.0109	22.5286	22.1984	22.8543	21.8578	NA	NA	NA	8	2	2	47.1	21.5	21.5	19.092	0	46.947	155970000	71	Niben101Scf00751g03009	Niben101Scf00751g03009
26.1406	26.3198	25.9123	25.8943	26.5279	26.0644	26.4043	25.8256	26.0472	26.2336	26.4839	26.6873	26.4314	26.0189	25.7427	26.5644	26.5906	26.7677	26.1896	26.6557	25.7535	NA	NA	NA	33	33	24	44.6	44.6	35.7	104.87	0	202.59	1654500000	433	Niben101Scf00753g00002	Niben101Scf00753g00002
21.8432	22.3356	22.7095	22.5807	22.5693	22.6384	21.9736	22.3497	21.5861	21.9326	22.7086	22.321	22.0307	23.0436	22.2552	22.5135	23.352	22.4474	22.594	23.0171	21.7649	NA	NA	NA	10	10	10	28.5	28.5	28.5	52.77	0	33.012	118390000	61	Niben101Scf00757g00002;Niben101Scf03116g03004	Niben101Scf00757g00002;Niben101Scf03116g03004
23.8506	23.7501	24.0772	24.1535	24.4542	24.1319	24.2676	24.042	23.9574	23.4691	23.6057	23.8497	23.7331	23.7281	23.8985	22.4227	23.4826	22.8855	23.5936	23.2171	22.8738	NA	NA	NA	23	23	4	36.1	36.1	7.4	105.19	0	68.878	294460000	174	Niben101Scf00758g06006	Niben101Scf00758g06006
19.6986	20.336	20.4132	20.4074	20.2831	20.2358	19.8099	20.3532	18.5191	20.1508	20.3606	20.4045	19.2137	20.5173	20.6599	20.1182	20.1685	20.4412	20.3916	20.0956	20.7409	NA	NA	NA	2	2	2	16.4	16.4	16.4	20.068	0.0014749	2.2636	28268000	11	Niben101Scf00765g02011;Niben101Scf18898XLOC_088067	Niben101Scf00765g02011;Niben101Scf18898XLOC_088067
26.9556	27.0993	26.7335	26.6451	27.1004	26.9564	26.9461	26.7369	26.9364	26.9638	27.2218	27.0647	27.1395	26.9983	27.0772	27.1721	26.8837	27.2621	27.0056	27.2071	27.1334	NA	NA	NA	43	43	14	55.8	55.8	21.2	99.178	0	323.31	2719300000	651	Niben101Scf00769g00011	Niben101Scf00769g00011
27.6189	27.1058	27.2303	27.421	27.292	27.4855	27.3926	27.3535	27.2291	27.367	27.3939	27.5721	27.9556	27.2475	27.4583	28.0081	27.3363	27.8326	27.2868	27.3935	27.398	NA	NA	NA	21	21	10	62.5	62.5	40	43.463	0	323.31	3814800000	516	Niben101Scf00773g07001;Niben101Scf09424XLOC_076217	Niben101Scf00773g07001;Niben101Scf09424XLOC_076217
22.1179	22.6002	23.3258	23.0528	21.9082	22.2424	22.2008	22.5554	23.2611	22.8889	22.4375	22.2789	22.4221	22.3235	23.1468	22.4173	22.5924	22.2602	22.5651	22.3218	22.8468	NA	NA	NA	6	5	5	11.6	9.4	9.4	66.032	0	37.026	117050000	40	Niben101Scf00773g14005;Niben101Scf03062g05004;Niben101Scf03062g05003	Niben101Scf00773g14005;Niben101Scf03062g05004;Niben101Scf03062g05003
19.8715	19.6358	20.0678	19.781	20.1386	19.6795	19.2875	19.8868	20.4572	20.0606	19.7768	19.7031	20.2098	20.4321	20.3883	20.454	19.99	20.6469	20.0718	19.7971	20.8687	NA	NA	NA	3	3	3	13.6	13.6	13.6	33.235	0	21.765	20730000	22	Niben101Scf00777g06008;Niben101Scf02192g00005	Niben101Scf00777g06008
22.7726	22.1664	21.7945	21.6339	22.6495	22.2166	22.5145	21.5776	22.4252	22.5214	22.2396	22.4437	22.3164	22.1706	22.4432	22.4186	21.6903	22.8392	22.1041	22.3278	21.8635	NA	NA	NA	8	8	8	40.2	40.2	40.2	34.585	0	46.259	107050000	71	Niben101Scf00779g02004;Niben101Scf06103XLOC_062916	Niben101Scf00779g02004
27.2491	27.402	26.9803	27.2923	27.5669	27.3495	27.0378	27.1839	27.2005	26.932	26.9994	27.0339	26.7046	27.4968	27.1863	26.6666	27.4795	27.0434	26.8753	27.3075	27.2671	NA	NA	NA	25	25	25	83.3	83.3	83.3	42.027	0	216.46	3050100000	557	Niben101Scf00779g06009;Niben101Scf00408g02001;Niben101Scf00779g08010;Niben101Scf04619g01013	Niben101Scf00779g06009
23.04	22.3338	22.589	22.523	23.0414	23.6659	23.1126	22.7967	22.9479	23.1156	22.9857	23.0824	23.3857	22.685	23.294	24.1373	23.1476	24.2569	23.5933	22.7106	23.2988	NA	NA	NA	11	11	11	30.9	30.9	30.9	54.179	0	50.796	190520000	102	Niben101Scf02908g02011;Niben101Scf01718g05001;Niben101Scf00780g02005;Niben101Scf01486g03005;Niben101Scf01768g02025;Niben101Scf02908g02001;Niben101Scf00634g04009	Niben101Scf02908g02011;Niben101Scf01718g05001;Niben101Scf00780g02005;Niben101Scf01486g03005;Niben101Scf01768g02025
17.9737	20.5873	20.7798	20.8571	20.9367	20.6838	20.2849	20.7157	21.1039	20.6484	21.219	20.8994	20.4692	19.249	20.8363	20.7728	20.8224	18.9616	20.7323	18.9626	20.9248	NA	NA	NA	2	2	2	18.8	18.8	18.8	19.057	0	30.188	29703000	29	Niben101Scf00786g00001	Niben101Scf00786g00001
25.6005	25.4844	25.0207	25.1219	25.8363	25.0133	25.5061	25.1613	24.9081	25.9303	25.3989	25.5574	25.4959	24.8293	25.4891	24.9725	25.1675	25.5757	25.2578	25.1811	25.8149	NA	NA	NA	5	4	1	52.4	47	10.3	20.667	0	184.42	1078000000	313	Niben101Scf00786g02010	Niben101Scf00786g02010
27.2899	27.5085	26.9424	27.0071	27.0061	26.8911	27.2838	27.0872	27.33	27.2539	27.0014	26.9727	27.2665	27.1716	27.1192	26.6986	27.0677	27.0276	27.0568	26.9787	27.2844	NA	NA	NA	32	32	12	80.8	80.8	25.3	62.69	0	323.31	3205500000	566	Niben101Scf00789g00009	Niben101Scf00789g00009
24.6056	24.9029	24.8027	24.6564	24.5384	24.7586	24.6426	24.81	24.7294	24.6268	24.9231	24.7731	24.6039	24.788	24.8141	24.7652	25.2176	24.6864	24.8536	24.7423	24.9179	NA	NA	NA	25	25	25	40	40	40	105.99	0	254.18	580940000	244	Niben101Scf00792g00005	Niben101Scf00792g00005
22.6461	23.2943	23.2657	23.6101	22.5535	22.6645	23.3242	23.0299	22.6973	23.1506	22.6459	22.8986	22.5281	22.641	23.1317	22.8137	23.0021	22.7075	23.3333	23.1877	23.2802	NA	NA	NA	27	3	3	69.8	5	5	48.4	0	7.4712	163660000	36	Niben101Scf00792g04004;Niben101Scf02819g07011	Niben101Scf00792g04004
26.3195	25.4811	26.2144	25.688	26.0248	26.0843	26.2682	25.4181	25.768	25.948	26.1239	26.4427	26.3482	25.2463	25.9975	26.3975	25.4355	26.6959	26.0581	25.9175	26.6398	NA	NA	NA	25	11	1	75.3	41.6	5.5	39.349	0	318.73	1575700000	339	Niben101Scf00795g00009	Niben101Scf00795g00009
27.4188	27.5153	26.6688	26.5065	27.1613	27.0912	27.4737	26.8664	26.6676	27.3563	27.5777	27.603	27.0045	27.3685	27.6563	27.6547	27.5963	27.761	27.1088	27.4798	27.3162	NA	NA	NA	14	14	0	84.6	84.6	0	16.848	0	323.31	3586100000	404	Niben101Scf35487XLOC_091345;Niben101Scf00797g17014;Niben101Scf03069g03001;Niben101Scf05519g02001;Niben101Scf01001g07026;Niben101Scf07123XLOC_067774;Niben101Scf35487XLOC_091343;Niben101Scf35487XLOC_091344	Niben101Scf35487XLOC_091345;Niben101Scf00797g17014;Niben101Scf03069g03001;Niben101Scf05519g02001;Niben101Scf01001g07026;Niben101Scf07123XLOC_067774;Niben101Scf35487XLOC_091343
29.7247	29.7166	29.4745	29.3847	29.8434	29.6258	29.7255	29.6066	29.5914	29.483	29.8209	29.6967	29.5492	29.3588	29.4045	29.2978	29.2881	29.4215	29.2617	29.6389	29.336	NA	NA	NA	27	27	5	81.5	81.5	19	43.918	0	323.31	16738000000	1251	Niben101Scf00797g18009	Niben101Scf00797g18009
24.9652	25.841	25.2052	25.2106	25.4269	25.3698	25.541	25.3646	25.2321	25.3597	25.5751	25.5864	25.8122	25.3775	25.5358	26.1041	25.491	25.5148	25.0573	25.6798	25.3941	NA	NA	NA	25	25	25	48.9	48.9	48.9	78.234	0	309.38	953190000	347	Niben101Scf00799g05011;Niben101Scf00799g05006;Niben101Scf01888g06002;Niben101Scf01888g06003	Niben101Scf00799g05011;Niben101Scf00799g05006
23.1051	21.781	22.9011	22.7447	22.5261	22.6524	22.9617	22.1663	22.4537	22.5869	21.8483	22.5504	22.783	22.2626	23.0968	22.5407	22.2483	22.7159	22.949	21.8522	21.712	NA	NA	NA	9	9	9	21.2	21.2	21.2	74.926	0	18.44	123220000	76	Niben101Scf15752XLOC_086205;Niben101Scf00800g04004	Niben101Scf15752XLOC_086205;Niben101Scf00800g04004
23.8324	23.0638	23.5242	23.8763	23.6691	23.3798	23.1578	23.5308	23.3898	23.3314	23.4639	23.2363	23.1508	23.1136	23.9371	22.1753	23.1009	23.2083	23.5567	23.2467	23.2694	NA	NA	NA	27	5	4	54.9	13.6	11.2	58.532	0	111.44	208830000	74	Niben101Scf00802g00010;Niben101Scf02730g01032;Niben101Scf01483g01004	Niben101Scf00802g00010
21.6366	22.6993	22.0543	22.117	22.0586	22.1495	22.3078	22.0029	22.1974	22.0844	23.2182	22.6184	22.1627	22.0917	20.6384	22.3428	22.7322	22.5838	21.7061	22.9328	21.8093	NA	NA	NA	13	7	7	40.7	23	23	71.101	0	22.248	107350000	60	Niben101Scf00803g01006	Niben101Scf00803g01006
23.9211	23.9964	23.6174	24.2206	24.0818	23.9215	23.7802	23.6117	24.0103	24.0006	23.9566	24.061	23.9587	23.0892	23.8932	23.8282	23.7268	24.3054	24.3559	24.3506	24.1955	NA	NA	NA	7	7	2	55.4	55.4	20.8	18.983	0	67.518	343620000	94	Niben101Scf00809g01009	Niben101Scf00809g01009
22.1045	21.4609	22.638	22.2161	22.5282	22.0697	22.2676	21.4255	22.4777	22.1169	21.8886	22.5955	21.9414	21.7458	20.147	22.446	21.8031	22.7515	21.5595	21.9263	22.5914	NA	NA	NA	13	5	2	58.8	27.5	9.9	29.833	0	46.82	90959000	52	Niben101Scf00809g01011	Niben101Scf00809g01011
21.4013	22.0051	21.5492	22.1145	21.7789	22.2104	21.9859	21.5738	22.0725	21.698	21.9317	22.525	21.5171	21.5847	19.171	21.6524	22.0614	22.0378	21.7545	22.6662	22.295	NA	NA	NA	6	6	6	40.7	40.7	40.7	33.001	0	30.133	80164000	73	Niben101Scf00812g00009;Niben101Scf00282g03017	Niben101Scf00812g00009
23.3742	23.3911	23.2633	23.3558	23.2624	23.4502	23.4759	23.3051	22.8452	23.5366	23.4482	23.6329	23.5789	23.3073	23.3852	23.6711	23.6651	23.6644	23.2162	23.5276	23.4405	NA	NA	NA	11	11	11	44.5	44.5	44.5	38.837	0	119.54	234870000	131	Niben101Scf00817g04001	Niben101Scf00817g04001
25.2617	25.0253	25.4835	25.4446	24.8323	25.0772	25.1378	25.0582	25.6574	25.2248	24.437	24.7734	25.0181	25.297	24.9619	24.7203	25.1135	24.9925	24.7246	24.3483	25.1707	NA	NA	NA	30	4	4	82.1	11.8	11.8	41.529	0	134.46	662010000	84	Niben101Scf00821g00003;Niben101Scf01219XLOC_019464	Niben101Scf00821g00003
25.8764	25.8655	25.5243	25.1346	25.8893	25.7397	26.2855	25.8386	25.283	25.8608	25.7788	26.1994	25.7842	25.7513	25.09	25.5358	26.2799	25.9332	25.745	25.4203	25.2463	NA	NA	NA	8	8	8	48	48	48	24.879	0	67.859	1094000000	122	Niben101Scf00821g16001;Niben101Scf04406g07003	Niben101Scf00821g16001
27.2231	27.1591	27.2861	26.9869	26.9364	27.1629	27.3637	27.259	27.141	27.2369	27.2251	27.0673	27.2919	27.061	27.209	27.2009	27.1746	27.3847	27.084	27.2624	26.9037	NA	NA	NA	16	16	4	76.6	76.6	26.8	28.97	0	186.45	3139400000	341	Niben101Scf00822g01007;Niben101Scf00207g02002	Niben101Scf00822g01007
25.9412	25.929	26.084	25.9524	26.1796	26.0959	25.9531	25.6672	25.659	25.9162	25.9955	26.2016	26.1705	25.956	25.4905	26.0051	26.2516	26.1801	25.8669	26.2236	25.8361	NA	NA	NA	28	28	14	52.5	52.5	30.4	91.354	0	323.31	1328100000	349	Niben101Scf00837g01002	Niben101Scf00837g01002
18.836	22.5793	22.8262	22.1631	23.0431	22.5108	23.1813	22.5916	22.118	22.4966	22.7336	22.952	22.4552	22.0795	20.343	22.3433	22.6215	22.2484	22.7697	22.4226	21.5296	NA	NA	NA	27	2	1	38.8	4.1	2.5	77.641	0	76.031	122580000	39	Niben101Scf00837g11004	Niben101Scf00837g11004
21.1892	21.8374	18.9199	19.1406	20.4585	20.5059	20.8075	20.8982	20.903	21.5317	21.3361	21.6584	21.2096	20.9618	22.0384	21.2389	21.372	20.9987	21.5644	21.3578	21.5903	NA	NA	NA	4	4	4	29.6	29.6	29.6	26.573	0	24.528	47566000	31	Niben101Scf00839g01009;Niben101Scf01172g06007	Niben101Scf00839g01009;Niben101Scf01172g06007
19.8918	20.1367	18.2833	20.3416	17.6333	19.2717	19.7214	18.508	20.6893	18.5151	19.1597	19.211	20.2313	19.7458	19.9636	19.5486	19.7219	18.7227	20.1248	20.4624	20.6709	NA	NA	NA	3	3	3	11.2	11.2	11.2	25.171	0.00027064	3.5961	13598000	12	Niben101Scf00850g01005	Niben101Scf00850g01005
22.9692	23.0218	22.6155	22.7162	23.3884	23.0382	22.925	22.701	23.1117	22.6936	22.9701	23.1943	22.5077	22.6618	22.127	23.2452	23.6388	23.2274	23.2097	23.6928	23.2497	NA	NA	NA	18	18	5	31.2	31.2	12.6	104.37	0	62.093	172380000	88	Niben101Scf04699g00014;Niben101Scf00851g03005;Niben101Scf08263XLOC_072414	Niben101Scf04699g00014;Niben101Scf00851g03005
21.554	21.4324	21.3246	21.5095	21.4537	21.1802	21.2169	21.5697	21.5726	21.3647	22.0125	21.6683	21.255	21.6456	21.601	21.5958	21.7469	21.4814	21.1997	21.3147	20.9528	NA	NA	NA	14	10	3	13.9	11.6	4.1	151.08	0	13.212	57362000	45	Niben101Scf00851g05004	Niben101Scf00851g05004
18.9134	21.0978	19.0047	19.2837	21.3152	21.2366	19.0332	19.5994	19.3261	19.9869	21.1533	21.2289	19.2004	19.0864	19.5948	21.1608	19.6297	19.6447	21.3394	21.5717	21.8423	NA	NA	NA	3	3	3	24.2	24.2	24.2	17.846	0.0014577	2.1694	45225000	10	Niben101Scf00853g00011;Niben101Scf04607g02019;Niben101Ctg14751g00003	Niben101Scf00853g00011;Niben101Scf04607g02019
21.8038	21.5555	21.5355	21.2511	22.1757	21.6334	22.4824	21.7447	22.0783	22.1888	21.7679	22.1413	22.6881	21.9686	22.2405	23.1353	22.7812	23.3115	22.37	22.6776	22.7753	NA	NA	NA	8	8	8	17.7	17.7	17.7	54.22	0	18.239	98361000	50	Niben101Scf00856g00004;Niben101Scf00755g00010;Niben101Scf00856g00005;Niben101Scf01847g00014	Niben101Scf00856g00004;Niben101Scf00755g00010;Niben101Scf00856g00005
20.267	19.8191	17.9082	19.8759	18.8583	20.4064	18.724	19.5074	18.879	20.4819	18.6431	19.1709	19.0766	19.3967	19.4492	21.6113	19.9926	20.7093	19.2782	19.1508	19.7766	NA	NA	NA	2	2	2	11.4	11.4	11.4	20.403	0.0021552	2.0179	15716000	8	Niben101Scf15437XLOC_085930;Niben101Scf00858g01009;Niben101Scf15437XLOC_085934	Niben101Scf15437XLOC_085930;Niben101Scf00858g01009;Niben101Scf15437XLOC_085934
26.8923	26.7214	26.3217	25.9923	27.0182	26.1306	26.724	26.4479	26.059	26.4862	26.8277	26.7556	26.7229	26.3963	25.9802	26.6196	26.4065	26.6591	26.3897	26.7608	26.358	NA	NA	NA	53	6	6	65.9	13.3	13.3	108.84	0	112.46	2080900000	284	Niben101Scf00859g01014	Niben101Scf00859g01014
25.1085	24.854	24.8888	24.9452	24.8814	24.9641	25.4255	25.0431	24.785	25.3608	25.1619	25.5159	25.5219	24.974	25.2437	25.2756	25.2149	25.4001	25.2858	25.0638	25.1807	NA	NA	NA	14	14	2	60.4	60.4	9.5	34.571	0	85.131	754710000	264	Niben101Scf00860g00001	Niben101Scf00860g00001
23.0671	22.816	23.1276	22.8301	22.6617	22.3758	22.8211	22.796	22.5796	22.3747	22.4391	21.8569	22.5856	23.0521	23.1849	22.4415	22.1145	22.4748	22.8773	22.4569	22.4503	NA	NA	NA	7	7	2	31	31	6.6	34.127	0	10.333	128240000	50	Niben101Scf00860g00006	Niben101Scf00860g00006
27.3622	27.2727	26.3083	25.9944	26.9105	27.0729	27.1184	26.573	26.797	26.9686	27.2264	27.4988	26.9753	25.7654	26.683	27.0614	26.3453	27.3271	27.0934	27.0523	26.9661	NA	NA	NA	14	5	5	74.8	46	46	27.937	0	145.54	2890800000	262	Niben101Scf00860g03018	Niben101Scf00860g03018
21.2893	21.942	19.7008	19.5784	21.8689	18.8895	21.2294	19.3933	20.3453	20.8149	21.4166	21.4683	21.36	20.5943	19.6188	19.424	21.4174	20.8924	21.2059	21.7343	22.3073	NA	NA	NA	20	3	3	70.4	12.2	12.2	48.639	0	4.1116	56187000	28	Niben101Scf00861g07002	Niben101Scf00861g07002
22.6947	23.272	21.997	21.7807	23.4898	22.4153	22.965	22.7126	21.6559	22.5156	22.7463	22.8827	22.9772	19.8015	22.745	22.5735	22.9317	22.6643	22.322	23.2425	21.708	NA	NA	NA	6	4	1	32.7	24.1	8.1	53.922	0	18.941	203220000	86	Niben101Scf00861g07010;Niben101Scf00861g07009	Niben101Scf00861g07010;Niben101Scf00861g07009
24.2807	24.142	24.1448	24.3556	24.5086	24.4203	24.3818	24.7026	23.5813	23.8348	24.4901	23.7645	24.9181	23.9045	24.4473	24.8588	23.7901	24.7076	24.7523	24.332	24.3272	NA	NA	NA	5	5	4	44.9	44.9	36.7	10.832	0	24.187	421240000	79	Niben101Scf04558g02003;Niben101Scf00862g02050;Niben101Scf04558XLOC_053203	Niben101Scf04558g02003;Niben101Scf00862g02050;Niben101Scf04558XLOC_053203
23.8105	23.9232	23.9248	23.9535	23.6169	23.7245	23.7548	23.8795	24.3277	23.922	23.7434	23.8556	23.8634	24.2669	24.5372	23.8554	24.0038	23.9555	24.0934	24.0713	24.6292	NA	NA	NA	36	16	2	39.2	17.3	2.1	133.88	0	254.35	312870000	202	Niben101Scf00863g02001	Niben101Scf00863g02001
22.9177	22.8955	22.4707	21.7013	23.1062	22.5394	23.2855	22.4806	22.701	23.1627	23.0836	23.1825	23.1712	22.9695	23.0322	22.8657	22.7383	23.1551	22.8314	22.9914	22.6834	NA	NA	NA	18	5	4	58.8	16.5	13.7	44.784	0	52.589	158220000	69	Niben101Scf00863g10002	Niben101Scf00863g10002
25.4375	25.2928	25.3314	25.2592	25.4248	25.3181	25.4165	25.3202	25.4449	25.4643	25.4818	25.6193	25.6455	25.5512	25.5515	25.6547	25.864	25.6786	25.3783	25.3435	25.4762	NA	NA	NA	30	30	6	39.8	39.8	4.4	167.98	0	323.31	944770000	382	Niben101Scf00866g00008	Niben101Scf00866g00008
24.8011	24.8259	25.3218	25.0419	25.0946	25.1734	24.4414	24.5071	24.9554	24.595	25.3609	25.0108	25.081	25.1613	24.8581	25.1722	25.6399	25.3932	25.3967	25.9969	25.6226	NA	NA	NA	11	3	3	35.7	10.4	10.4	49.764	0	6.8737	718120000	48	Niben101Scf00867g00001	Niben101Scf00867g00001
22.7754	22.8094	22.8494	22.6941	22.6023	22.4455	22.627	22.6311	22.929	22.8822	23.4022	23.048	23.2548	22.8754	22.6856	23.0773	23.0172	22.8613	22.5949	23.3254	22.6472	NA	NA	NA	10	10	5	29	29	13.3	50.909	0	59.27	155800000	48	Niben101Scf00869g01010;Niben101Scf00869g01011	Niben101Scf00869g01010
25.1914	24.5196	24.4606	24.8373	24.8159	25.0636	24.9266	24.75	24.7299	24.3893	24.7145	25.0732	24.9107	23.9312	25.4135	24.6955	23.8474	25.1242	24.6531	24.6159	25.2305	NA	NA	NA	5	5	5	24.7	24.7	24.7	19.236	0	6.4848	565370000	59	Niben101Scf00869g06027;Niben101Scf03264g01004	Niben101Scf00869g06027;Niben101Scf03264g01004
23.4535	23.2949	23.0319	23.0204	23.8438	23.033	23.7049	23.5629	22.6886	22.7121	23.7832	23.5722	24.1169	23.3137	23.37	24.3828	23.7317	23.9388	22.8346	23.359	22.9835	NA	NA	NA	33	4	4	65.3	11.9	11.9	58.345	0	69.759	236750000	95	Niben101Scf00870g03002	Niben101Scf00870g03002
26.4434	26.9906	26.6822	26.6678	27.083	26.9843	26.8838	26.6471	26.4943	26.6887	26.9371	26.8983	26.146	26.9369	26.5805	26.4482	26.8826	26.8526	26.7907	27.3593	26.484	NA	NA	NA	18	18	18	34.5	34.5	34.5	82.847	0	323.31	2488600000	438	Niben101Scf00870g12004;Niben101Scf00870g12003	Niben101Scf00870g12004
27.5592	27.4383	27.3292	27.4991	27.6773	27.2839	27.6127	27.3376	27.1836	27.4011	27.3706	27.4793	27.5876	27.2543	27.2581	27.5579	27.552	27.7515	27.4849	27.211	26.9174	NA	NA	NA	21	21	4	50.2	50.2	7.6	61.042	0	323.31	3850600000	537	Niben101Scf00870g15008	Niben101Scf00870g15008
24.5581	23.8126	23.8266	24.2746	24.7399	24.0045	24.4217	24.0508	23.4541	23.5536	24.0274	24.2717	24.4817	23.5211	24.2179	24.5683	23.1881	24.5505	23.9744	24.0127	23.7874	NA	NA	NA	12	12	3	33	33	9.1	56.832	0	105.83	385250000	132	Niben101Scf00872g00007;Niben101Scf03150g02010	Niben101Scf00872g00007
23.4172	23.6461	24.0841	24.322	24.2641	24.1243	23.8833	23.8152	24.3107	23.6798	23.9808	24.1702	23.6253	24.2053	23.7143	23.7385	24.4389	23.9628	23.6216	23.9315	24.1384	NA	NA	NA	12	12	11	33.3	33.3	31.6	51.6	0	83.924	309890000	161	Niben101Scf00876g00006	Niben101Scf00876g00006
22.2211	21.7414	21.9692	22.1984	22.7423	22.013	21.9956	21.3896	21.9426	21.8808	21.6719	21.946	21.9809	21.7781	22.2869	21.8775	21.842	22.0496	21.9307	21.8227	21.7156	NA	NA	NA	11	11	11	25.1	25.1	25.1	85.752	0	25.152	85403000	41	Niben101Scf00878g03001;Niben101Scf04462g00007;Niben101Scf04462g00006	Niben101Scf00878g03001
24.9638	25.1125	24.8397	24.439	25.3456	24.582	24.8121	24.6047	24.8439	24.807	25.0906	24.9589	24.6906	24.7326	24.8095	24.9452	24.7036	24.9124	24.9003	25.1966	24.759	NA	NA	NA	15	12	3	62.7	50.6	13.9	35.836	0	158.29	646530000	170	Niben101Scf00878g04011	Niben101Scf00878g04011
27.2852	27.4687	27.23	27.3805	28.0363	27.8819	27.6861	27.5082	27.3853	27.2858	27.9698	27.8352	26.8773	27.5945	27.5963	27.0696	27.5359	27.5022	27.7161	27.6557	26.9538	NA	NA	NA	6	6	1	38	38	7.6	18.789	0	57.196	4121100000	127	Niben101Scf00879g05002	Niben101Scf00879g05002
19.2115	19.8322	20.9763	20.0828	19.1354	20.0348	20.1029	21.6984	19.9829	19.6578	20.6585	19.5885	19.3596	21.6201	21.7658	20.5044	20.8615	20.1163	20.0976	19.7615	20.6219	NA	NA	NA	7	3	3	24.5	11.4	11.4	38.258	0	59.013	30299000	20	Niben101Scf00883g10002;Niben101Scf04664g00002;Niben101Scf00466g02002	Niben101Scf00883g10002
22.4442	22.1947	22.2346	22.6346	21.9835	22.3242	22.3778	21.8457	22.5143	22.2554	22.1929	22.0745	22.028	22.3573	22.6904	22.5932	22.3475	22.1795	22.3792	22.9671	22.3696	NA	NA	NA	7	7	7	35.8	35.8	35.8	32.635	0	14.769	103570000	44	Niben101Scf00885g02014	Niben101Scf00885g02014
21.0446	21.6872	21.1054	19.691	21.4096	20.704	21.2653	21.3728	20.6395	21.3779	21.8572	20.9776	21.1857	21.2305	20.5441	21.2882	21.4847	22.112	20.5847	21.284	20.7212	NA	NA	NA	5	5	5	17.8	17.8	17.8	42.983	0	59.447	47776000	31	Niben101Scf00885g16001;Niben101Scf17922XLOC_087519	Niben101Scf00885g16001
21.4399	21.7268	21.1803	21.2063	21.5631	21.8792	21.3866	21.4907	21.8703	21.7238	22.2016	22.0384	21.5797	21.8884	21.7434	21.4758	22.5045	21.8072	21.536	21.6163	21.6623	NA	NA	NA	11	11	5	16.7	16.7	8.5	126.53	0	36.532	69089000	38	Niben101Scf00887g01007;Niben101Scf08137XLOC_071907;Niben101Scf08137XLOC_071889;Niben101Scf10638XLOC_079440;Niben101Scf11262XLOC_080503	Niben101Scf00887g01007;Niben101Scf08137XLOC_071907
21.4223	21.613	21.497	19.5894	21.9847	21.2845	21.4823	21.3241	21.6527	21.4211	21.6124	21.6264	21.5654	21.7584	19.9137	21.7227	21.5015	21.8259	20.8913	21.1582	21.6238	NA	NA	NA	4	4	4	61.4	61.4	61.4	10.34	0	6.9006	69082000	41	Niben101Scf00887g05007;Niben101Scf05146g06012;Niben101Scf03221g02008;Niben101Scf03683g02005	Niben101Scf00887g05007;Niben101Scf05146g06012;Niben101Scf03221g02008;Niben101Scf03683g02005
26.1198	26.1746	25.8538	26.048	26.2792	25.977	26.2646	26.2168	26.0262	26.3973	26.4972	26.2915	26.4599	25.9538	26.5573	26.3914	26.085	26.2593	26.0858	25.9193	26.3294	NA	NA	NA	15	15	3	46.5	46.5	8.5	44.926	0	153.62	1553600000	293	Niben101Scf00890g01028	Niben101Scf00890g01028
21.2169	21.4938	22.1374	22.1488	21.8966	22.4293	21.5948	21.4362	20.9799	21.9334	22.7606	21.8339	22.3115	22.6369	22.725	22.686	22.6834	23.2842	21.4528	22.9149	22.1988	NA	NA	NA	4	4	4	45.4	45.4	45.4	14.504	0	61.483	99682000	37	Niben101Scf01739g08021;Niben101Scf00892g00017;Niben101Scf09230XLOC_075765;Niben101Scf07736XLOC_070362;Niben101Scf12102XLOC_082046;Niben101Scf07531XLOC_069553	Niben101Scf01739g08021;Niben101Scf00892g00017;Niben101Scf09230XLOC_075765;Niben101Scf07736XLOC_070362;Niben101Scf12102XLOC_082046
22.5408	22.6181	21.9339	22.5341	23.0862	22.6113	22.6976	22.238	21.8579	21.9256	22.9801	22.6229	22.4069	22.1291	19.2376	22.2484	22.8062	22.4123	22.955	22.2717	19.9499	NA	NA	NA	11	11	10	26.2	26.2	23.9	58.925	0	31.571	117400000	45	Niben101Scf00893g01019;Niben101Scf03602g01004	Niben101Scf00893g01019
26.3484	26.6578	26.5262	26.4705	27.0489	26.8201	26.8821	26.3699	26.3811	26.4851	26.7793	26.863	26.4095	26.9408	26.2135	26.5132	27.112	26.268	26.33	26.8591	26.1315	NA	NA	NA	29	29	11	62.5	62.5	26.6	60.213	0	323.31	2078700000	492	Niben101Scf00893g01029	Niben101Scf00893g01029
23.5785	23.465	22.9689	23.394	23.7305	23.6024	23.1332	23.6177	22.7587	23.5215	23.4017	23.47	23.8135	23.6388	23.3358	23.7891	23.4531	23.6807	23.6636	23.742	23.4525	NA	NA	NA	13	2	1	41.3	5.9	3.1	40.976	0	5.3002	242170000	41	Niben101Scf00894g01014	Niben101Scf00894g01014
24.5272	23.9493	22.4144	21.4316	23.9981	23.101	24.5536	22.3746	21.4514	23.8628	23.6819	23.9782	21.2583	22.5199	21.1152	21.6646	21.5704	23.463	21.5152	21.4055	23.0069	NA	NA	NA	29	2	2	72.4	4.1	4.1	43.595	0	55.158	276260000	103	Niben101Scf00897g02011;Niben101Scf05396g07008	Niben101Scf00897g02011
24.6677	24.7175	24.9907	24.2847	25.3735	24.991	25.0164	24.5498	24.746	24.1886	24.2454	24.3378	24.5643	24.1056	23.6804	24.5644	25.1	24.3588	24.4332	24.5382	23.4998	NA	NA	NA	16	3	3	60.7	14.6	14.6	25.55	0	246.2	516410000	105	Niben101Scf00897g03001	Niben101Scf00897g03001
28.68	28.3097	28.3211	28.2483	28.8853	28.1099	28.4849	28.1565	28.1816	28.1557	28.2968	28.3941	28.0653	28.0623	28.3787	28.0548	28.1379	28.2864	28.3804	28.152	28.5187	NA	NA	NA	17	11	3	77.2	56.2	14.6	25.582	0	323.31	7145800000	415	Niben101Scf00897g03002	Niben101Scf00897g03002
21.4678	21.7754	21.358	21.2797	21.0963	21.1032	21.1972	21.1119	20.9044	21.5593	21.4196	21.389	21.7797	21.1622	21.0954	21.749	21.4029	21.2457	21.5072	21.2414	21.313	NA	NA	NA	8	6	4	45.3	39.3	27.8	26.32	0	5.955	51995000	22	Niben101Scf00897g05001	Niben101Scf00897g05001
21.2887	20.9473	20.3813	19.1983	21.2478	21.3573	19.7886	19.099	18.7407	19.2372	19.4347	18.6536	20.46	20.5548	20.4072	21.1615	21.539	21.1383	19.277	19.5696	19.2918	NA	NA	NA	8	4	4	25.4	12	12	45.222	0.00026157	3.0645	31197000	14	Niben101Scf00904g00015	Niben101Scf00904g00015
21.5393	21.7804	21.3241	19.8132	19.8612	21.4398	21.3124	22.1972	21.4492	21.944	20.169	19.4463	21.6006	21.9948	19.7709	19.9439	22.6484	19.3293	22.5266	22.5587	22.7111	NA	NA	NA	2	2	2	3.3	3.3	3.3	83.967	0	7.7103	60956000	22	Niben101Scf00907g00001	Niben101Scf00907g00001
21.466	21.9143	21.3926	21.2713	21.7149	21.2032	21.6316	21.3252	19.0881	21.6735	21.6077	21.5276	21.7437	21.8319	20.7325	21.6005	21.7097	21.6035	21.2067	22.1093	21.1897	NA	NA	NA	8	8	8	18.1	18.1	18.1	89.224	0	14.099	59018000	33	Niben101Scf00914g01001;Niben101Scf03284g01001	Niben101Scf00914g01001;Niben101Scf03284g01001
21.2567	21.1796	21.311	21.2994	21.9808	21.361	21.5709	21.4418	21.3081	21.7706	21.8802	21.9781	21.7646	21.8903	21.3121	22.304	22.2214	22.1206	21.5806	22.292	22.0341	NA	NA	NA	6	6	1	35.2	35.2	9.5	22.612	0	38.917	70932000	42	Niben101Scf00916g01007	Niben101Scf00916g01007
21.9506	21.593	21.892	22.5061	22.1489	22.4643	21.8906	21.8844	22.2283	22.1129	21.9936	22.468	22.8435	22.4186	22.97	23.0758	22.5679	22.4106	22.4866	22.6232	22.243	NA	NA	NA	4	4	4	24.7	24.7	24.7	20.012	0	74.808	102310000	44	Niben101Scf00917g03010;Niben101Scf01267g11013;Niben101Scf20961XLOC_088752	Niben101Scf00917g03010;Niben101Scf01267g11013
17.9447	20.7318	20.4596	19.844	20.6271	18.4248	20.8948	20.7409	19.363	20.7325	19.2689	20.1816	19.9401	20.756	19.503	20.8462	20.9087	20.8827	20.0073	21.0836	20.25	NA	NA	NA	14	2	2	40.3	8.4	8.4	41.769	0.001457	2.166	27817000	25	Niben101Scf00917g04014	Niben101Scf00917g04014
23.0319	22.7142	22.9241	22.9283	22.9883	22.8746	22.6591	22.4623	22.4001	22.8784	22.9859	22.8478	22.3159	23.3438	23.5017	22.3254	22.6657	22.5497	23.2736	22.9329	22.5125	NA	NA	NA	9	9	2	28.5	28.5	7.1	44.015	0	187.85	152400000	69	Niben101Scf00919g02002	Niben101Scf00919g02002
23.2701	22.7532	23.2995	23.426	22.5809	22.9526	22.9005	23.1022	23.0139	22.9393	22.9658	23.0044	23.611	23.361	23.7512	23.7595	23.2455	23.5886	23.1943	23.0259	23.7266	NA	NA	NA	2	2	2	21.6	21.6	21.6	5.4992	0.006204	1.555	186390000	33	Niben101Scf00919XLOC_015614	Niben101Scf00919XLOC_015614
24.653	24.4767	24.0902	24.4354	24.3354	24.2837	24.4423	24.3739	24.6148	24.3344	24.4234	24.1884	24.4033	24.6072	24.5422	24.6008	24.389	24.4685	24.4631	24.2725	24.7924	NA	NA	NA	6	6	6	55.2	55.2	55.2	20.984	0	41.955	466470000	146	Niben101Scf00929g03009;Niben101Scf03110g05008	Niben101Scf00929g03009;Niben101Scf03110g05008
23.1189	22.6825	22.8999	22.5744	22.5082	22.564	23.239	22.4732	22.6557	23.1184	22.9111	22.8941	23.6158	22.8385	22.4395	23.3644	23.0936	23.577	22.5228	22.7159	23.1174	NA	NA	NA	8	8	1	29.2	29.2	9.6	39.556	0	23.196	157420000	72	Niben101Scf00929g03016	Niben101Scf00929g03016
22.0583	21.4703	22.0448	21.769	22.3002	21.9673	21.9668	22.1123	22.0946	21.9701	21.456	21.7133	21.4035	21.7933	22.2831	21.1965	21.3456	21.8299	21.7061	20.7345	21.4671	NA	NA	NA	10	9	4	33.5	30.2	14.9	49.162	0	57.947	78309000	65	Niben101Scf02699g02014;Niben101Scf00934g01006	Niben101Scf02699g02014;Niben101Scf00934g01006
26.3196	26.459	26.291	26.4206	26.6714	26.5501	26.7514	26.5704	26.5546	26.6885	26.9322	26.8826	26.7653	26.7528	26.4773	26.8756	26.9494	27.0049	26.5478	26.9	26.5909	NA	NA	NA	17	17	12	81.2	81.2	61.5	25.951	0	219.01	2131500000	304	Niben101Scf00934g03005	Niben101Scf00934g03005
21.3873	22.1299	22	22.5438	21.7641	22.7614	22.2719	22.1893	22.5489	22.4728	22.4774	22.4135	22.4464	23.1485	22.1271	22.0965	22.8158	22.4907	22.115	22.3546	22.5544	NA	NA	NA	5	5	5	20	20	20	52.972	0	14.92	106030000	62	Niben101Scf00938g01011;Niben101Scf03963g00006	Niben101Scf00938g01011;Niben101Scf03963g00006
26.0738	26.1556	25.7793	25.939	26.2291	26.046	26.3297	25.6838	25.9911	26.0472	26.2492	26.6974	26.2696	26.0911	26.1094	25.9949	26.3549	26.3133	26.2137	26.397	26.2073	NA	NA	NA	14	14	7	81.3	81.3	46.7	27.269	0	190.16	1614900000	306	Niben101Scf00944g07004	Niben101Scf00944g07004
27.4392	27.0482	27.2768	27.2671	27.307	26.8142	27.2399	27.2657	27.3002	27.4261	27.2349	27.0543	27.6656	27.101	27.6461	27.3629	26.9463	27.2875	27.4578	26.5433	27.4511	NA	NA	NA	25	25	7	64.1	64.1	13.1	45.149	0	311.58	3124000000	497	Niben101Scf00944g07017	Niben101Scf00944g07017
18.9042	20.681	20.1711	19.6901	20.6277	20.4839	20.8994	20.4497	19.6668	20.3095	20.665	20.7791	20.4296	20.408	20.4333	20.3161	20.7664	20.4508	20.1964	20.6286	20.3804	NA	NA	NA	4	4	4	45.7	45.7	45.7	14.273	0	8.1708	26968000	20	Niben101Scf00944XLOC_015829	Niben101Scf00944XLOC_015829
24.0296	24.4078	24.0532	24.3581	24.1762	24.2553	23.9752	24.3322	24.4791	24.1753	24.1557	23.9368	24.1779	24.6211	24.3246	24.213	24.7151	24.0183	24.3993	24.4481	24.4214	NA	NA	NA	6	6	4	11.7	11.7	7.2	57.905	0	16.45	384990000	107	Niben101Scf00945g00006	Niben101Scf00945g00006
19.5487	19.6163	19.8205	20.791	20.2655	20.4535	19.5894	20.1064	19.0115	19.7147	19.9122	20.0773	19.7154	20.0575	20.4142	20.0238	19.87	19.392	20.0151	19.701	20.6355	NA	NA	NA	3	3	3	15.2	15.2	15.2	39.91	0	5.4186	12682000	12	Niben101Scf00952g00004;Niben101Scf00621g12010	Niben101Scf00952g00004;Niben101Scf00621g12010
20.704	21.0111	21.0404	21.0165	21.5492	21.1315	21.0694	21.2582	20.8156	20.6579	21.2046	21.1277	20.4959	21.1285	20.8718	21.0564	20.457	20.8327	21.2272	20.3535	19.4536	NA	NA	NA	8	8	8	19.6	19.6	19.6	75.224	0	43.18	40346000	47	Niben101Scf00953g06001	Niben101Scf00953g06001
23.7029	23.5578	23.9768	24.2572	23.8526	23.5681	23.6522	23.6162	24.0676	23.6685	23.7955	23.6345	23.5055	23.9605	24.1337	23.6349	23.6233	23.6811	24.1224	24.1143	23.7678	NA	NA	NA	12	12	12	48.9	48.9	48.9	36.165	0	28.399	280940000	119	Niben101Scf00960g03014;Niben101Scf02890g00008;Niben101Scf01980g00001	Niben101Scf00960g03014;Niben101Scf02890g00008
22.636	22.5744	22.1829	22.4078	22.6263	21.7349	22.4137	22.2785	22.3974	22.1491	21.7926	22.3145	22.8683	22.5212	22.569	22.7098	22.3919	22.5337	22.4481	21.9996	21.6945	NA	NA	NA	5	5	4	18.5	18.5	16.3	50.838	0	33.79	105260000	43	Niben101Scf00962g04002;Niben101Scf01393g01005	Niben101Scf00962g04002;Niben101Scf01393g01005
22.5618	23.2343	22.0747	22.8608	22.9	23.1067	22.9059	22.5838	21.9098	22.8043	23.1639	22.6712	22.8013	23.2921	23.5077	23.2822	23.6161	23.3159	23.0021	23.5674	23.3831	NA	NA	NA	13	13	6	38.2	38.2	18.5	61.871	0	38.479	175360000	75	Niben101Scf00963g02002	Niben101Scf00963g02002
23.3479	23.3943	23.6805	23.5187	23.4885	23.4	23.5936	24.0116	23.0348	23.8269	23.8256	24.1829	23.8068	23.8027	23.6167	23.8482	23.9982	24.3038	23.6169	23.7139	23.3045	NA	NA	NA	9	5	5	45.3	22.8	22.8	34.671	0	44.56	278530000	165	Niben101Scf00963g05002;Niben101Scf07980XLOC_071307;Niben101Scf02631g03008	Niben101Scf00963g05002
20.4587	19.6237	20.0263	20.8953	18.7895	21.4352	20.8009	20.3137	20.2701	20.8326	21.1097	21.1784	20.9638	20.1702	21.484	21.7983	20.9825	21.7153	21.4116	20.7098	21.5146	NA	NA	NA	3	3	2	21	21	7.3	24.988	0	5.0744	41995000	23	Niben101Scf00978g06005;Niben101Scf06969XLOC_067002;Niben101Scf03710g06002;Niben101Scf00688g02001	Niben101Scf00978g06005;Niben101Scf06969XLOC_067002
30.3064	29.8397	29.8487	29.9513	30.0938	30.0527	30.1121	29.6555	30.0786	30.1404	30.0535	30.3327	30.2652	29.5323	29.9773	29.9715	29.5872	30.3523	29.772	30.0367	30.1659	NA	NA	NA	31	31	6	76.1	76.1	20	46.841	0	323.31	22002000000	1074	Niben101Scf00983g02001	Niben101Scf00983g02001
24.9822	25.1277	25.0836	25.4313	25.3443	25.0827	24.7383	24.9756	25.1613	25.124	25.139	24.8885	25.0312	25.3679	25.6181	24.9365	25.1377	25.0318	24.9213	25.1502	25.4049	NA	NA	NA	9	9	9	38.7	38.7	38.7	27.821	0	323.31	737280000	216	Niben101Scf00986g01009;Niben101Scf01818g07015	Niben101Scf00986g01009;Niben101Scf01818g07015
26.3096	26.5428	26.5289	26.5283	26.6623	26.5517	26.5288	26.6803	26.3771	26.628	26.6335	26.5524	26.3311	26.8833	26.5989	26.3142	27.124	26.4707	26.6661	26.7586	26.3795	NA	NA	NA	22	22	6	64.8	64.8	21.4	48.637	0	323.31	1951200000	401	Niben101Scf00986g01010	Niben101Scf00986g01010
22.0571	21.7899	21.9612	21.7944	22.0471	21.6425	21.9117	21.425	19.4941	21.3335	22.0336	22.0083	22.1771	21.4304	21.9705	22.1443	19.5154	22.0289	21.5771	21.0819	19.6741	NA	NA	NA	35	6	6	58.5	10.3	10.3	81.632	0	10.479	69972000	46	Niben101Scf00986g02002	Niben101Scf00986g02002
22.1617	21.5108	21.5633	21.8467	22.1793	21.2202	21.8055	21.4442	21.7425	22.0379	22.1207	22.2185	22.1355	21.8927	21.8945	21.8543	22.0924	22.2919	21.5316	21.7203	21.8303	NA	NA	NA	9	4	1	52.4	35.4	9.5	21.017	0	84.757	92368000	81	Niben101Scf00986g02003	Niben101Scf00986g02003
22.987	23.0709	23.3766	23.7731	22.9776	23.4676	23.2975	22.8719	23.8138	23.5938	23.0127	22.9726	22.9029	23.6732	24.3587	23.3577	23.7509	22.689	23.1597	23.2235	24.3677	NA	NA	NA	5	5	5	18.1	18.1	18.1	30.734	0	160.74	240630000	100	Niben101Scf05051g02002;Niben101Scf00988g00002	Niben101Scf05051g02002;Niben101Scf00988g00002
22.693	22.5763	22.7019	22.805	23.2441	23.2588	22.7743	22.893	22.9129	22.7046	22.9236	23.0097	23.2711	23.4253	23.379	22.9983	23.4418	23.2915	22.5692	23.2552	22.9766	NA	NA	NA	5	5	5	44.6	44.6	44.6	17.818	0	21.491	164000000	47	Niben101Scf12903XLOC_083133;Niben101Scf06139XLOC_063102;Niben101Scf05051g03020;Niben101Scf01911g02007;Niben101Scf01185g02002;Niben101Scf00988g01008	Niben101Scf12903XLOC_083133;Niben101Scf06139XLOC_063102;Niben101Scf05051g03020;Niben101Scf01911g02007;Niben101Scf01185g02002;Niben101Scf00988g01008
24.7514	24.5461	24.1434	24.4936	24.8966	24.1967	24.4334	24.3275	23.922	23.8878	24.2603	24.2554	24.0074	24.2122	24.1951	23.7887	24.1372	24.1738	24.0012	24.124	23.9175	NA	NA	NA	15	15	2	40.2	40.2	5.3	56.171	0	168.69	448350000	313	Niben101Scf00996g01010	Niben101Scf00996g01010
21.5623	21.0405	20.2764	21.4162	21.1643	21.1118	21.2208	21.201	21.2337	21.6803	21.3834	21.4216	21.5216	19.6236	21.2936	21.3433	20.8657	21.3255	21.7533	20.5194	19.1945	NA	NA	NA	13	3	3	46.2	11.3	11.3	35.578	0	32.787	49602000	29	Niben101Scf01001g07020	Niben101Scf01001g07020
26.6617	27.0083	26.5701	26.5307	26.6424	26.5243	26.7879	26.7284	26.7696	26.7507	26.9398	26.8011	26.5167	26.9285	26.6024	26.6396	26.7445	26.6811	26.3552	26.8212	26.6618	NA	NA	NA	26	26	26	58.2	58.2	58.2	47.025	0	323.31	2195200000	463	Niben101Scf01002g10009;Niben101Scf11443XLOC_080860	Niben101Scf01002g10009
23.3449	23.7584	23.2564	23.469	24.2904	24.1472	24.0674	19.0858	23.3784	23.9126	23.9213	24.0184	23.517	23.724	19.8056	23.7045	23.5985	23.5999	23.7965	23.7784	19.8225	NA	NA	NA	4	2	2	47.3	13.4	13.4	12.186	0	55.946	272070000	36	Niben101Scf01005g01002	Niben101Scf01005g01002
24.9163	24.8628	24.597	24.7372	24.6845	24.2615	25.0638	24.6971	24.6179	24.8036	25.0581	24.6849	25.189	25.3152	25.0615	24.9466	25.4994	24.8572	25.068	24.8487	24.7247	NA	NA	NA	9	9	3	34.8	34.8	11	30.835	0	130.6	643120000	199	Niben101Scf01005g11015	Niben101Scf01005g11015
23.9337	23.8622	23.1087	23.9272	24.1159	23.3232	24.1875	23.4248	23.2954	24.0023	23.7875	23.9593	24.236	24.0323	24.0708	23.9544	23.8324	23.707	23.92	23.6953	23.5661	NA	NA	NA	6	6	4	47.8	47.8	26.7	17.712	0	46.168	296650000	51	Niben101Scf01008g03012	Niben101Scf01008g03012
23.9997	23.9328	24.3089	24.3501	23.9472	23.8607	23.8966	23.9982	24.3712	24.1489	24.2215	24.0267	24.3723	24.0398	24.1538	23.9292	24.0938	24.1862	24.2233	24.2266	24.2153	NA	NA	NA	7	7	7	67.2	67.2	67.2	14.834	0	84.06	396350000	128	Niben101Scf01015g00010;Niben101Scf01696g05014	Niben101Scf01015g00010;Niben101Scf01696g05014
19.7513	23.7046	19.7849	22.1407	23.3492	23.7018	23.0691	23.0748	19.8379	23.1633	23.6109	23.2376	19.6329	22.6175	18.2835	22.7245	23.1985	22.8752	22.713	22.7711	20.5272	NA	NA	NA	3	3	3	21.2	21.2	21.2	21.889	0	17.228	170580000	37	Niben101Scf01015g01002	Niben101Scf01015g01002
19.4197	20.0662	19.7695	19.6305	21.6584	19.6428	19.699	19.7514	20.8166	20.1732	19.9479	19.9093	22.7249	19.8441	19.7747	22.5902	19.8119	19.8392	19.807	19.8024	20.3999	NA	NA	NA	8	8	5	22.9	22.9	14	50.541	0	21.291	33080000	19	Niben101Scf01017g03006	Niben101Scf01017g03006
20.4823	19.9425	21.154	21.0378	20.463	21.1955	20.9964	20.5865	21.058	21.4491	20.9001	21.5508	21.8279	22.3255	22.902	22.2199	21.4747	21.879	21.6079	21.6468	22.1797	NA	NA	NA	2	2	2	29.7	29.7	29.7	25.189	0	47.131	52716000	32	Niben101Scf01018g01010	Niben101Scf01018g01010
25.0893	25.3298	24.6582	24.7001	25.2611	24.8094	25.0571	24.7568	24.338	24.9119	25.1806	25.3677	25.2677	24.6352	24.5374	25.2641	25.1186	25.2315	25.0017	25.058	24.9368	NA	NA	NA	18	18	18	47.4	47.4	47.4	54.897	0	144.48	687070000	234	Niben101Scf01022g00014	Niben101Scf01022g00014
22.59	23.4992	22.1328	22.4871	22.5588	22.0496	22.3518	22.5834	22.4939	22.7615	23.1766	22.4997	22.6508	23.0446	22.9408	22.6584	22.4789	22.5258	22.1689	22.8895	23.021	NA	NA	NA	8	8	7	58.4	58.4	52.4	17.969	0	108.09	132760000	97	Niben101Scf01022g02008	Niben101Scf01022g02008
28.2692	28.5019	28.164	28.1478	28.4304	28.2653	28.1556	28.3179	28.0993	28.1749	28.3166	28.2789	28.0443	28.4395	28.0434	27.9151	28.4368	28.0881	28.2173	28.2249	28.1775	NA	NA	NA	37	37	4	74.2	74.2	9.4	65.655	0	323.31	6235200000	820	Niben101Scf01022g03042;Niben101Scf02169g00001	Niben101Scf01022g03042
21.9984	21.9156	21.4745	21.8282	22.2984	22.5055	21.8418	22.2011	22.8994	22.2099	22.3693	22.428	22.5724	21.9358	19.3161	22.0789	22.3286	22.6148	22.0681	22.0591	22.2188	NA	NA	NA	5	5	5	25.2	25.2	25.2	30.832	0	98.713	100660000	43	Niben101Scf07528XLOC_069550;Niben101Scf01023g03008	Niben101Scf07528XLOC_069550;Niben101Scf01023g03008
27.3243	27.0482	27.4398	27.1651	26.8294	27.1656	27.1675	27.0956	27.5283	27.1568	26.8731	27.3167	27.3925	27.0997	27.5107	27.3171	26.807	27.6761	27.0679	27.3514	27.7047	NA	NA	NA	23	10	9	59.4	34.5	32	42.949	0	183.59	3148200000	288	Niben101Scf01025g01013	Niben101Scf01025g01013
20.5926	19.8904	20.6366	20.7569	20.618	20.7596	20.4042	20.1308	20.292	19.746	20.4716	20.7051	20.5009	19.9306	20.1933	20.4805	20.2404	20.394	20.6048	20.4289	18.9512	NA	NA	NA	14	2	2	13.8	3.6	3.6	81.136	0.0012416	2.3761	31005000	15	Niben101Scf01027g00003	Niben101Scf01027g00003
18.881	19.451	19.9884	20.4533	19.2564	19.3579	19.7183	18.9632	19.0702	19.1686	20.0065	19.546	19.1655	19.9724	19.3626	19.5362	19.993	19.7457	19.2038	19.3545	19.9679	NA	NA	NA	8	2	2	28.3	10.4	10.4	39.845	0	4.1527	13139000	23	Niben101Scf01028g02002	Niben101Scf01028g02002
22.7969	22.5624	22.1367	20.292	23.2002	22.563	22.7585	23.0302	20.1954	22.2513	23.1813	22.5305	18.777	22.4066	20.7592	22.3964	23.285	19.3908	22.47	23.0441	20.5581	NA	NA	NA	5	5	2	41.1	41.1	22.3	21.145	0	7.6295	125760000	19	Niben101Scf01033g00007	Niben101Scf01033g00007
19.5786	19.6911	20.0177	20.5668	19.8973	19.8106	19.3919	19.3426	18.7743	19.8184	19.2501	20.0414	20.1041	18.3943	20.5583	20.1473	19.5993	20.1338	19.3895	19.8668	19.3954	NA	NA	NA	3	3	3	8.7	8.7	8.7	48.677	0.0005172	2.9204	14436000	15	Niben101Scf01033g01003;Niben101Scf01033g01001;Niben101Scf08111XLOC_071752	Niben101Scf01033g01003;Niben101Scf01033g01001;Niben101Scf08111XLOC_071752
25.6553	25.4662	25.2093	25.3585	25.6078	25.2186	25.8289	25.0217	25.1444	25.5009	25.7808	25.7723	25.8838	25.2936	25.2449	25.8036	25.5106	25.9593	25.6575	25.5113	25.5482	NA	NA	NA	16	16	16	52.5	52.5	52.5	57.423	0	47.137	1013600000	246	Niben101Scf01033g03005	Niben101Scf01033g03005
26.5032	26.7024	26.0147	26.1687	26.472	26.3089	26.8551	26.3237	26.2219	26.2829	26.4812	26.77	26.6139	26.5546	26.1115	26.6934	26.6242	26.4513	26.8606	26.4047	26.6753	NA	NA	NA	10	7	5	21.4	15.3	15.3	36.566	0	170.37	2054000000	187	Niben101Scf01036g08009	Niben101Scf01036g08009
20.202	18.7426	20.4118	20.0782	18.7885	20.4697	19.1357	20.3328	20.6478	20.4557	20.5	20.2841	20.1146	19.1909	18.964	19.1374	20.742	20.1184	20.5554	19.2255	19.5534	NA	NA	NA	3	2	2	8.6	6.4	6.4	47.773	0.0021583	2.0352	28037000	10	Niben101Scf01037g01016;Niben101Scf02968g02007	Niben101Scf01037g01016;Niben101Scf02968g02007
22.9504	22.587	22.6681	22.4579	23.5806	22.8727	23.5173	22.0207	22.735	22.2264	22.5008	23.1781	22.5973	22.6549	22.309	22.9518	19.2206	23.065	22.5211	22.4766	19.4218	NA	NA	NA	4	3	3	13.5	11.2	11.2	44.109	0	14.054	139660000	33	Niben101Scf01037g10003	Niben101Scf01037g10003
23.0975	23.5487	23.2775	23.4224	23.3327	23.5019	23.2646	23.3687	23.1653	23.3986	23.5627	23.5292	22.973	23.5509	23.6317	23.4764	23.7619	23.4285	23.5037	23.766	23.3257	NA	NA	NA	16	16	6	33.3	33.3	15.4	65.674	0	142.92	218960000	126	Niben101Scf01047g00001	Niben101Scf01047g00001
29.7337	28.9679	28.95	29.0393	29.4459	29.1105	29.2798	28.9252	28.7142	28.9737	28.9404	29.1499	29.2029	28.4265	29.2808	28.9444	28.2427	28.9817	29.1891	28.6669	28.1974	NA	NA	NA	32	32	3	74.9	74.9	17	57.151	0	323.31	11047000000	858	Niben101Scf01048g00005;Niben101Scf02644g00007	Niben101Scf01048g00005
22.2315	22.0176	21.9398	22.2034	22.2343	22.0959	22.1697	22.2605	21.975	22.0007	22.3809	22.3344	22.3256	22.6523	22.8208	22.2911	22.0376	22.2561	22.1235	21.9	21.8065	NA	NA	NA	18	4	4	68.7	17.7	17.7	35.484	0	25.811	100250000	53	Niben101Scf01050g00011;Niben101Scf00503g08011	Niben101Scf01050g00011
17.073	20.0074	20.5285	20.2687	19.7186	20.2135	19.9469	20.0321	19.3816	19.9393	19.891	20.0336	21.2711	20.1639	20.5947	20.1397	20.2298	20.3886	20.161	21.1835	21.0234	NA	NA	NA	3	3	3	13.4	13.4	13.4	36.604	0	19.37	20039000	23	Niben101Scf01053g01013;Niben101Scf01053g01016;Niben101Scf08728XLOC_074317	Niben101Scf01053g01013;Niben101Scf01053g01016;Niben101Scf08728XLOC_074317
24.8365	24.8259	24.5333	24.664	24.9028	24.6012	24.9841	24.5863	24.2935	24.8086	24.6753	24.7976	24.8693	24.2492	24.0974	25.0664	24.9177	25.2359	24.9268	25.472	24.7368	NA	NA	NA	7	7	7	37.5	37.5	37.5	29.699	0	91.894	613480000	69	Niben101Scf01054g03001;Niben101Scf03224g10013	Niben101Scf01054g03001
22.4064	22.219	21.454	21.9945	22.6162	21.5737	22.218	21.6518	21.2651	21.5882	22.549	22.3108	22.6383	21.0137	20.8788	22.381	22.3422	21.9615	21.6792	21.6157	20.8315	NA	NA	NA	16	10	10	33.8	23	23	61.323	0	19.379	87452000	43	Niben101Scf01060g00001;Niben101Scf01060g00002	Niben101Scf01060g00001;Niben101Scf01060g00002
21.2014	21.7683	20.8468	21.2166	21.2461	20.8893	21.4894	21.0085	20.2767	20.978	21.6635	21.5665	21.4923	20.8066	21.242	21.7596	21.6043	21.5123	20.6012	21.5611	20.582	NA	NA	NA	5	5	5	23.4	23.4	23.4	40.48	0	43.955	52256000	46	Niben101Scf01060g01024;Niben101Scf00271g09019	Niben101Scf01060g01024;Niben101Scf00271g09019
22.6521	23.1176	22.9885	23.262	23.6668	23.1004	23.3516	23.0596	22.4882	23.2029	23.059	22.9182	22.5048	23.0773	23.249	22.6485	23.8064	22.6607	23.3773	23.5271	22.7207	NA	NA	NA	16	6	5	57.1	28.4	24.5	48.452	0	66.832	185800000	82	Niben101Scf01062g01001	Niben101Scf01062g01001
19.064	20.9555	21.4607	19.3098	21.4381	21.3229	21.0869	19.8182	21.0451	21.056	21.1004	21.2413	21.0297	19.1123	19.5332	21.2607	21.2074	21.0842	21.0468	21.0903	19.7263	NA	NA	NA	2	2	1	13	13	7.2	24.113	0	67.003	44720000	19	Niben101Scf01062g06003	Niben101Scf01062g06003
23.6472	23.6839	23.9893	23.9241	23.898	23.5208	23.7689	23.8705	23.7622	23.9016	23.3561	23.5502	23.7582	24.1602	23.848	23.999	24.1092	23.5548	24.0314	23.6424	23.9828	NA	NA	NA	11	11	5	50.8	50.8	30.2	43.746	0	62.828	267420000	76	Niben101Scf01063g04003	Niben101Scf01063g04003
20.8692	21.1035	21.2732	21.2782	21.4468	21.3087	21.4459	21.1414	21.2897	20.7792	21.04	21.0162	21.0876	21.6322	21.337	19.5714	21.14	20.9314	21.599	20.8316	19.6116	NA	NA	NA	9	8	8	21.9	20.5	20.5	72.139	0	36.295	44354000	27	Niben101Scf01063g05023;Niben101Scf03341g00011;Niben101Scf15092XLOC_085664	Niben101Scf01063g05023
22.1009	22.1311	22.3703	21.8499	22.6064	21.9705	22.2457	22.2983	22.1297	22.2368	22.6846	22.0839	21.8107	21.9593	22.0312	22.7594	22.6922	22.6651	21.6566	22.8134	22.7202	NA	NA	NA	6	6	2	33.1	33.1	11.9	29.134	0	63.408	101070000	50	Niben101Scf01063g09017	Niben101Scf01063g09017
20.9779	21.2772	21.9967	21.1768	21.1374	20.9058	20.3594	21.6173	21.6769	21.068	21.0998	19.2803	21.4927	21.4849	18.6789	18.4989	21.6676	21.0739	21.3363	18.9215	22.0852	NA	NA	NA	3	3	2	7.3	7.3	4.9	40.382	0.0030704	1.8772	46432000	18	Niben101Scf01064g06002	Niben101Scf01064g06002
22.3508	21.4541	21.0374	19.7555	22.1168	21.2372	20.7037	20.138	22.9054	20.9134	21.8087	21.2294	22.3218	20.8859	21.3808	21.9482	20.8442	21.7791	20.887	21.5253	23.6206	NA	NA	NA	6	6	6	13.9	13.9	13.9	71.441	0	27.044	53334000	34	Niben101Scf01066g04002;Niben101Scf13227XLOC_083595	Niben101Scf01066g04002;Niben101Scf13227XLOC_083595
22.5841	22.2268	22.308	22.2482	22.4551	22.3744	22.3174	22.4379	20.0223	21.169	19.3074	19.3189	22.5935	22.4575	22.2867	22.6009	22.3413	17.7269	17.6072	18.6814	23.041	NA	NA	NA	10	2	1	57.4	11.1	4.7	25.546	0	5.7057	92132000	11	Niben101Scf01068g05007	Niben101Scf01068g05007
23.7012	23.6655	23.6182	23.6631	24.706	24.0571	23.811	23.5145	23.7678	23.8437	24.1064	23.9918	23.5158	24.176	24.233	24.248	24.1809	24.2248	23.9423	24.1233	24.1927	NA	NA	NA	9	9	3	53	53	19.8	27.375	0	24.988	377450000	149	Niben101Scf01070g03003;Niben101Scf19133XLOC_088140	Niben101Scf01070g03003
21.5997	21.675	22.3617	21.78	21.7995	21.6851	21.8267	21.7837	21.917	22.1654	21.645	21.2434	22.3506	22.3258	22.4249	21.599	22.0231	21.7728	22.3076	21.8368	22.1663	NA	NA	NA	7	7	4	24.5	24.5	15.3	38.254	0	97.872	80410000	32	Niben101Scf01072g01008;Niben101Scf01124g26001;Niben101Scf15496XLOC_085977;Niben101Scf05566g03004;Niben101Ctg02999g00001;Niben101Scf02237g09008;Niben101Scf18551XLOC_087874;Niben101Scf10438XLOC_078989;Niben101Scf16406XLOC_086678;Niben101Scf01574g04014;Niben101Scf03300g05019;Niben101Scf03080g02011;Niben101Scf10278XLOC_078516;Niben101Scf02537g03005;Niben101Scf01450g01008;Niben101Scf03844g01002;Niben1…	Niben101Scf01072g01008;Niben101Scf01124g26001
20.9369	20.4935	20.2988	21.0821	20.5726	20.76	20.4858	20.6851	20.8037	21.0586	21.1929	21.0315	20.9611	20.5009	21.2456	19.6112	20.9491	20.9711	20.9606	21.4057	20.7465	NA	NA	NA	4	4	4	15.2	15.2	15.2	42.583	0	52.019	37425000	41	Niben101Scf01075g01013;Niben101Scf00725g02009	Niben101Scf01075g01013
19.3087	18.1158	19.0242	18.6815	19.9261	19.0249	17.9246	18.2502	19.8524	17.8093	18.61	18.6205	18.3067	19.8496	20.5087	19.1951	18.1094	18.4275	18.501	19.6078	19.4094	NA	NA	NA	2	2	2	5.4	5.4	5.4	63.903	0.00027435	3.7974	4680500	3	Niben101Scf01076g00005;Niben101Scf01083g00008;Niben101Scf08321XLOC_072596;Niben101Scf00470g00001	Niben101Scf01076g00005;Niben101Scf01083g00008;Niben101Scf08321XLOC_072596;Niben101Scf00470g00001
24.1153	24.0977	23.7182	23.6677	24.6285	23.623	24.4696	23.0531	24.3182	24.3802	23.9592	24.137	23.7901	23.8195	20.8192	23.3973	24.1429	24.1828	23.2771	23.2771	22.8738	NA	NA	NA	9	9	2	22	22	6.5	91.169	0	17.043	280860000	50	Niben101Scf01076g02013	Niben101Scf01076g02013
22.7432	22.9984	22.1651	22.3058	22.8013	22.3197	22.8351	22.4342	22.3124	22.7655	22.4273	22.1332	22.8569	22.4222	22.1483	21.8556	21.8116	21.5191	22.731	23.1732	21.3925	NA	NA	NA	13	13	13	39.9	39.9	39.9	51.304	0	65.912	116150000	59	Niben101Scf01077g04012;Niben101Scf01681g04005	Niben101Scf01077g04012
22.7659	21.9923	21.5731	23.0798	21.5326	21.1178	23.774	21.9622	22.1672	23.5243	22.5034	22.6429	23.058	22.0415	23.2232	22.9921	22.4803	22.5475	22.8528	21.5422	23.0863	NA	NA	NA	2	2	2	24.7	24.7	24.7	10.46	0	24.646	137470000	19	Niben101Scf01084g06002;Niben101Scf01084g05004	Niben101Scf01084g06002;Niben101Scf01084g05004
22.4496	22.3314	22.0814	22.0481	22.3952	21.9244	22.0169	22.0644	22.6701	22.007	22.4089	22.548	22.0057	22.1637	22.245	21.9847	22.5773	22.5222	22.1859	22.0452	22.57	NA	NA	NA	16	14	14	38.8	37.2	37.2	73.063	0	46.597	106190000	88	Niben101Scf01085g06007;Niben101Ctg13647g00002;Niben101Ctg15953g00002;Niben101Ctg09192XLOC_001061	Niben101Scf01085g06007
22.2036	21.7796	22.1426	22.08	22.0481	22.0748	22.0734	22.1249	22.263	22.2054	22.4889	22.2937	22.5089	22.0206	22.09	22.1888	22.4386	22.5426	21.708	22.1398	22.5346	NA	NA	NA	8	8	6	42.8	42.8	35.9	31.506	0	112.55	94978000	79	Niben101Scf01089g01015	Niben101Scf01089g01015
28.5952	28.5783	28.1254	28.4121	28.4859	28.2315	28.3256	28.2358	28.3961	28.4353	28.5204	28.4347	28.5206	28.2427	28.5168	28.521	28.1674	28.5444	28.3666	28.5934	28.4746	NA	NA	NA	24	24	7	59.8	59.8	18.2	53.358	0	323.31	7465800000	679	Niben101Scf01091g00033	Niben101Scf01091g00033
28.9635	28.5935	28.714	28.9913	28.9677	28.7602	28.6728	28.8349	28.4004	28.429	28.5519	28.7098	28.5718	28.6558	29.1959	28.3978	28.7047	28.8667	28.8269	28.2902	29.2896	NA	NA	NA	28	28	4	89.4	89.4	24	41.284	0	323.31	8968100000	936	Niben101Scf01100g01006	Niben101Scf01100g01006
22.2182	21.8819	22.3781	22.5434	22.1518	22.2582	21.9959	22.0236	22.4758	22.108	22.1362	22.5234	22.5307	22.1894	22.8569	22.5951	22.2525	22.8896	22.135	22.1397	22.8211	NA	NA	NA	15	7	7	40.6	21.6	21.6	63.769	0	20.988	108970000	80	Niben101Scf01100g03005	Niben101Scf01100g03005
25.6586	26.2207	25.9331	25.8716	26.214	26.0222	26.1626	26.0972	25.9487	25.8842	26.3975	26.2912	26.2165	26.3974	25.8548	26.4373	26.6352	26.174	26.3059	26.5725	26.0474	NA	NA	NA	12	12	4	37.9	37.9	11.2	46.972	0	91.694	1539400000	265	Niben101Scf01102g00009	Niben101Scf01102g00009
21.6376	22.0005	21.4219	19.4793	22.2133	21.7399	21.9415	21.9072	21.4818	21.8097	22.403	22.3229	21.6759	19.1484	20.5894	21.8547	22.0811	21.8689	22.117	21.9665	19.674	NA	NA	NA	6	6	3	30.5	30.5	13.3	31.365	0	40.535	74205000	56	Niben101Scf01109g04006	Niben101Scf01109g04006
22.4382	22.5557	22.1903	22.1601	22.6079	22.3462	22.4853	22.1201	21.9204	22.3247	22.9106	22.7887	22.5367	22.5292	22.1973	22.7989	22.8321	22.6816	22.2195	23.3238	22.5078	NA	NA	NA	7	7	2	49.4	49.4	16.7	28.582	0	10.401	123170000	67	Niben101Scf01115g00001	Niben101Scf01115g00001
21.6912	22.0087	20.1408	21.594	22.3305	21.8045	21.3738	21.3578	20.1252	20.6243	20.0812	21.2562	21.711	19.4613	21.5892	19.5175	19.2074	22.4393	21.9445	23.1968	22.336	NA	NA	NA	2	2	2	9.9	9.9	9.9	23.924	0.0012398	2.3541	70175000	20	Niben101Scf01116g01004;Niben101Scf02044g06014	Niben101Scf01116g01004;Niben101Scf02044g06014
20.852	21.7239	20.8847	20.827	21.8832	21.1281	21.2975	20.9847	20.5781	20.7883	21.734	21.3716	20.1353	21.5476	20.7718	20.8179	21.4427	21.0098	21.1825	21.8551	20.5685	NA	NA	NA	8	5	5	29.4	22	22	51.69	0	56.982	49062000	50	Niben101Scf01119g00007	Niben101Scf01119g00007
20.1202	19.3401	19.5562	19.6026	19.4434	19.1175	20.068	19.6199	19.2864	19.5566	19.6157	19.5161	19.5202	19.493	19.2474	19.6098	19.0846	19.4024	19.4618	19.1251	20.2769	NA	NA	NA	2	2	2	20	20	20	16.394	0	6.2421	13060000	14	Niben101Scf26225XLOC_089980;Niben101Scf01119g05001	Niben101Scf26225XLOC_089980;Niben101Scf01119g05001
21.8512	21.6699	21.2905	21.3089	21.6068	21.6805	21.5738	21.7402	21.374	21.6924	21.1968	21.7672	21.5606	21.1853	21.4912	21.8171	21.086	21.4293	21.802	21.7765	21.2464	NA	NA	NA	4	4	4	21.9	21.9	21.9	26.862	0	29.147	61663000	24	Niben101Scf01125g02012;Niben101Scf03076g01025	Niben101Scf01125g02012;Niben101Scf03076g01025
19.4396	22.2081	19.4681	21.684	21.7375	21.9192	19.0955	21.579	19.0278	21.5185	22.0556	21.9935	21.7502	18.4945	19.3272	21.7855	20.4566	21.7981	21.8319	22.1401	20.1954	NA	NA	NA	4	4	4	20.7	20.7	20.7	33.037	0	17.369	65772000	16	Niben101Scf01125g02014;Niben101Scf20037XLOC_088468	Niben101Scf01125g02014;Niben101Scf20037XLOC_088468
21.8165	22.0752	21.9485	21.7606	21.7342	22.2828	22.1177	21.5016	21.3366	22.2013	22.1342	22.4597	21.6498	21.7642	22.3309	21.3962	22.3922	22.0233	20.9225	21.4308	19.8084	NA	NA	NA	9	2	2	33	8.4	8.4	36.46	0	16.263	78110000	45	Niben101Scf01125g03020	Niben101Scf01125g03020
22.717	22.4717	22.1291	22.1664	22.38	22.4839	22.6751	22.3045	22.8852	23.0116	22.7774	22.7299	22.7847	22.5128	22.3458	22.7183	22.7113	22.9069	22.2421	21.8501	23.0066	NA	NA	NA	10	10	5	30.6	30.6	18.1	58.495	0	27.061	126300000	69	Niben101Scf01126g01005;Niben101Scf13164XLOC_083493;Niben101Scf03390g08002;Niben101Scf03349g00013	Niben101Scf01126g01005;Niben101Scf13164XLOC_083493
27.5452	26.8532	27.1354	26.8908	27.2115	27.076	26.9438	26.794	26.6459	27.456	26.8231	27.415	27.019	27.1786	27.1398	27.0997	26.6491	27.3726	27.4864	27.3586	28.0791	NA	NA	NA	5	5	2	97.1	97.1	33.3	7.6806	0	323.31	2966900000	183	Niben101Scf01126XLOC_018237	Niben101Scf01126XLOC_018237
26.2566	26.2327	25.9647	25.9013	26.3311	26.2467	25.8796	26.2345	26.0294	26.1925	26.34	26.3177	26.2179	26.3516	26.2218	26.1115	25.944	26.2327	26.2264	26.1606	26.187	NA	NA	NA	23	23	3	53.4	53.4	13.9	68.012	0	145.14	1439900000	260	Niben101Scf01130g01014;Niben101Scf01130g01008	Niben101Scf01130g01014;Niben101Scf01130g01008
20.996	20.7979	20.7056	19.2683	20.8498	20.763	20.9579	20.6889	20.8816	20.9456	20.793	20.0937	20.9972	19.3032	20.0392	21.0838	19.941	21.2831	19.6272	19.2909	19.6496	NA	NA	NA	16	5	4	15	4.8	3.9	168.2	0	17.119	33123000	15	Niben101Scf01142g02005	Niben101Scf01142g02005
22.4807	23.089	23.3473	22.9742	22.7864	23.2134	22.7598	23.0454	22.8209	22.5408	23.0999	22.9867	22.6555	23.495	23.4499	22.8431	23.1426	23.2288	23.0347	23.3254	22.9135	NA	NA	NA	9	9	9	44.3	44.3	44.3	26.77	0	140.84	161820000	82	Niben101Scf01142g03003	Niben101Scf01142g03003
24.2372	24.1958	24.0413	24.1935	24.3031	23.9438	24.0844	24.0354	23.963	24.141	24.1344	24.0969	24.4134	23.9056	23.745	24.211	24.2039	24.1853	24.0517	24.2153	24.3893	NA	NA	NA	31	10	10	67.8	24.9	24.9	57.033	0	138.22	367050000	112	Niben101Scf01142g03007	Niben101Scf01142g03007
24.3096	24.5562	24.5773	24.5168	24.5849	24.6465	24.5713	24.5406	24.5949	24.5583	24.9672	24.8249	24.4743	24.4451	24.0359	24.8859	24.8367	24.9549	24.5495	24.726	24.7283	NA	NA	NA	29	15	7	84.1	61.5	33.8	41.175	0	34.323	517850000	172	Niben101Scf01143g06003	Niben101Scf01143g06003
25.3317	25.4022	24.4255	24.8749	25.6	24.9913	25.1478	24.7629	24.6352	25.0086	25.0444	25.1881	25.1365	24.6297	25.0722	25.2553	25.1748	25.3617	25.0899	24.9897	24.9628	NA	NA	NA	9	9	3	37.5	37.5	13	24.061	0	323.31	795590000	251	Niben101Scf12628XLOC_082813;Niben101Scf03885g05006;Niben101Scf01146g06011	Niben101Scf12628XLOC_082813;Niben101Scf03885g05006;Niben101Scf01146g06011
26.9527	26.8905	26.8053	26.7832	26.9728	26.721	26.9094	26.7191	27.0973	26.8474	26.9184	27.0103	26.8592	26.6563	26.9128	26.5651	26.5612	26.9927	26.7561	26.7035	27.1443	NA	NA	NA	22	22	6	46.6	46.6	13.4	76.47	0	323.31	2590800000	531	Niben101Scf01146g13004	Niben101Scf01146g13004
22.9998	23.0044	22.8821	22.9559	23.0441	22.3311	23.0446	23.1237	23.2475	23.4187	22.8233	22.7963	23.5253	18.855	23.3012	22.6745	22.9502	22.7317	22.8777	22.9667	23.3142	NA	NA	NA	5	5	3	9.5	9.5	6.3	68.234	0	9.6506	157550000	34	Niben101Scf01148g00007;Niben101Scf05961XLOC_062231	Niben101Scf01148g00007
25.1477	24.5478	24.6782	24.6839	24.7489	24.7718	24.5268	24.7011	24.4963	24.7097	24.8706	24.8253	24.9608	24.2671	25.1104	25.1566	24.623	25.2493	24.7072	25.1528	24.666	NA	NA	NA	25	3	1	73.8	12.1	4.4	37.179	0	168.31	577240000	76	Niben101Scf01150g04004	Niben101Scf01150g04004
21.2792	21.5482	21.7445	19.0103	21.0423	19.2569	20.6031	21.7075	21.9588	21.1104	20.9381	20.7643	20.9014	21.7321	20.5337	21.0236	21.3759	20.8036	21.0077	21.2965	21.4164	NA	NA	NA	3	3	3	20.8	20.8	20.8	33.104	0	16.774	45567000	29	Niben101Scf01151g00003	Niben101Scf01151g00003
24.368	24.5459	23.9562	23.9458	24.3545	24.1733	24.0675	24.2792	23.9432	23.9551	24.3827	24.0832	24.0867	24.1058	24.0185	23.9649	24.0071	24.1254	24.1972	24.1176	23.9844	NA	NA	NA	16	15	5	50.1	48.3	21.2	56.564	0	183.54	363990000	181	Niben101Scf01153g00016	Niben101Scf01153g00016
23.4526	23.1755	23.0668	23.3968	23.2946	23.0468	23.1122	23.0573	22.9645	22.7058	22.9033	22.4905	23.462	22.7032	23.3664	22.9922	22.2891	22.8702	22.8923	22.7125	22.4004	NA	NA	NA	11	11	4	44	44	19.8	36.859	0	19.032	163580000	83	Niben101Scf01154g00010	Niben101Scf01154g00010
20.9408	20.88	19.572	20.7896	21.0374	21.7233	21.6901	20.3028	20.7243	20.5581	20.4671	21.6078	20.3507	20.3245	20.3726	20.6202	21.4408	21.3791	20.5547	21.4185	20.4639	NA	NA	NA	1	1	1	2.5	2.5	2.5	77.318	0	20.16	41029000	26	Niben101Scf03280g00002;Niben101Scf01154g18011	Niben101Scf03280g00002;Niben101Scf01154g18011
22.1525	22.0813	21.8091	22.0566	21.9852	21.8452	21.991	21.797	21.9789	22.0444	21.7952	22.0652	22.4279	21.8047	22.1608	22.1522	21.9805	22.5935	22.0081	21.8574	21.9518	NA	NA	NA	9	9	9	45.5	45.5	45.5	33.865	0	30.313	86938000	89	Niben101Scf01154g19004;Niben101Scf03280g01022	Niben101Scf01154g19004
29.2714	29.1782	29.2592	29.2901	29.0119	29.3315	29.243	29.1405	29.2156	29.2618	29.3233	29.2903	29.4281	29.1109	29.3908	29.4941	29.1466	29.6849	29.3457	29.5023	29.4745	NA	NA	NA	31	31	12	67	67	25	41.247	0	323.31	13016000000	897	Niben101Scf01155g00008	Niben101Scf01155g00008
18.4661	22.0381	22.4074	22.273	22.3574	22.2111	22.1934	19.514	18.7856	19.3969	20.576	22.3151	22.7575	22.6609	22.6491	22.2105	20.4265	22.4165	20.22	22.0918	22.6133	NA	NA	NA	2	2	2	21.4	21.4	21.4	14.761	0.00027427	3.7839	92668000	17	Niben101Scf08637XLOC_073839;Niben101Scf01155g01008	Niben101Scf08637XLOC_073839;Niben101Scf01155g01008
24.8945	23.9552	25.1259	25.0881	24.4014	24.6732	24.2847	24.1682	25.2281	24.1197	24.2322	24.2998	23.9996	24.8632	25.0547	24.2936	24.2497	24.2173	24.5541	24.09	25.1945	NA	NA	NA	16	6	6	66.2	16.4	16.4	29.504	0	59.293	452440000	70	Niben101Scf01155g01009	Niben101Scf01155g01009
25.1139	25.01	24.8709	25.1773	25.4347	25.2461	25.5035	24.9295	24.8828	24.8423	24.9124	25.0956	25.2806	25.2127	25.2954	25.2229	25.2431	25.2055	25.4397	25.1468	25.1668	NA	NA	NA	23	23	4	62	62	16.2	46.516	0	189.31	749110000	296	Niben101Scf01156g01016	Niben101Scf01156g01016
23.1264	23.2178	22.7547	23.1291	23.4835	22.9683	23.1375	22.4083	22.3828	23.24	23.0783	23.2056	22.739	21.8789	23.3017	22.4816	22.5933	23.2825	23.3615	23.1151	23.2058	NA	NA	NA	16	4	4	46.8	12.8	12.8	37.391	0	19.382	169690000	46	Niben101Scf01157g02001	Niben101Scf01157g02001
23.5272	23.3427	23.8669	24.0542	23.2372	23.0672	23.4382	23.5741	23.9812	23.4586	23.6509	23.4238	23.9907	23.6916	24.1687	23.8675	23.4731	23.9434	23.6439	23.5243	23.719	NA	NA	NA	9	9	3	52.7	52.7	26.1	21.097	0	33.251	251430000	120	Niben101Scf01166g01037	Niben101Scf01166g01037
21.5536	21.8896	21.7904	21.4445	22.3182	21.857	22.1268	21.9495	21.1386	22.0435	22.4348	22.2776	21.9365	21.5823	21.4848	22.0572	22.5676	22.1074	21.2555	21.9581	21.1468	NA	NA	NA	8	8	7	33.5	33.5	30.4	36.676	0	16.98	79616000	70	Niben101Scf01166g07002;Niben101Scf03804g02003	Niben101Scf01166g07002;Niben101Scf03804g02003
24.0167	24.3612	23.9371	24.302	24.135	24.3191	24.4814	24.0075	23.2305	23.8951	24.4084	24.638	23.7875	24.0067	24.2816	23.7817	24.2245	24.1072	24.3098	24.9266	24.0475	NA	NA	NA	24	5	5	53.7	15.7	15.7	48.599	0	83.579	387120000	77	Niben101Scf01166g09006	Niben101Scf01166g09006
20.0154	20.2714	20.6598	20.6248	20.2535	20.4641	20.5784	20.7913	20.7451	20.9952	21.0087	21.2673	21.4709	21.1916	20.8097	20.836	21.0643	20.5574	20.5502	20.1648	20.7867	NA	NA	NA	6	5	4	49.7	42.8	42.8	16.27	0	13.114	34463000	31	Niben101Scf01166XLOC_018711	Niben101Scf01166XLOC_018711
27.3936	27.3183	26.9536	27.1815	27.3364	27.22	27.5632	27.1584	26.292	27.0081	26.8656	26.9834	26.8046	26.5095	26.7052	25.1399	25.4159	25.2848	26.9419	25.5028	24.6306	NA	NA	NA	24	24	1	65.6	65.6	2	55.166	0	266.46	2367900000	369	Niben101Scf01171g03015;Niben101Scf07161XLOC_067923;Niben101Scf03488g02005;Niben101Scf02104g01009	Niben101Scf01171g03015
30.3518	30.1349	30.2186	30.0686	30.5229	30.2079	30.4067	30.2509	30.3215	30.2792	30.2336	30.3299	30.1862	30.1634	30.2108	30.0267	30.1036	30.2426	30.2285	30.0936	30.097	NA	NA	NA	39	39	9	86.4	86.4	22.1	53.143	0	323.31	27515000000	1925	Niben101Scf01592g01001;Niben101Scf01171g03016;Niben101Scf10608XLOC_079359;Niben101Scf02853g05019	Niben101Scf01592g01001;Niben101Scf01171g03016
25.9402	26.1538	26.0635	26.112	26.3292	25.8882	26.0306	25.9257	25.9919	25.9893	26.1231	25.9738	26.0013	25.8181	26.091	25.9923	26.2233	26.3126	25.9495	26.4187	26.3366	NA	NA	NA	8	8	8	60.4	60.4	60.4	15.25	0	104.04	1498600000	154	Niben101Scf01171g03019;Niben101Scf01119g02014	Niben101Scf01171g03019;Niben101Scf01119g02014
22.6196	22.4365	23.1771	23.0264	22.9711	22.7158	22.7652	22.9523	22.8375	22.4571	22.8441	22.7549	22.5217	22.971	23.4613	22.4489	22.7347	22.8798	22.7743	22.0267	22.1663	NA	NA	NA	16	16	4	31.7	31.7	6.8	90.588	0	144.21	142660000	93	Niben101Scf01171g08005	Niben101Scf01171g08005
24.1815	24.6031	24.287	24.3947	24.9861	24.287	24.1578	24.5283	24.6079	24.2497	24.7733	24.7632	24.1067	24.529	24.294	25.0059	25.2708	24.9626	24.8216	25.2492	25.2337	NA	NA	NA	26	26	6	40.4	40.4	11.8	79.493	0	185.27	527290000	174	Niben101Scf01175g03010	Niben101Scf01175g03010
23.0003	22.5942	21.2002	20.7228	22.8791	22.204	22.6185	21.4889	19.3163	22.2831	22.6826	22.6707	22.09	21.1496	20.6912	22.1198	22.6681	22.6492	22.0538	22.2849	22.5981	NA	NA	NA	11	4	1	28.8	9.7	2.3	63.879	0	8.5356	101840000	37	Niben101Scf01176g00003	Niben101Scf01176g00003
21.5318	21.3239	21.0213	21.0846	21.2411	21.2296	21.2153	20.935	21.2153	21.4398	21.6303	21.642	21.43	21.4154	21.465	21.3025	21.3576	21.6882	21.1134	21.3499	21.5349	NA	NA	NA	5	5	5	37.3	37.3	37.3	25.835	0	9.4229	50989000	37	Niben101Scf01176g01035;Niben101Scf04294g06037	Niben101Scf01176g01035
23.9298	23.3615	23.4817	23.3707	24.0285	23.3839	24.3196	23.3033	22.7902	23.1518	23.0565	23.6223	23.8248	22.7206	23.4887	23.6892	23.515	23.836	24.081	23.2636	21.9391	NA	NA	NA	11	11	2	44.5	44.5	7.3	35.99	0	41.178	243650000	83	Niben101Scf01181g00019;Niben101Scf38445XLOC_091697	Niben101Scf01181g00019
25.6172	25.6395	25.4943	25.6269	25.8675	25.4611	25.9415	25.4429	25.4342	25.6451	25.5356	25.6213	25.4988	25.3564	25.428	25.4641	25.4771	25.7207	25.6014	25.7515	25.3986	NA	NA	NA	27	27	6	54.7	54.7	12.2	66.029	0	322.35	1004100000	336	Niben101Scf01181g01008	Niben101Scf01181g01008
20.1842	20.9672	18.899	21.416	20.0691	20.1807	18.5767	21.1444	20.3071	19.272	20.887	20.864	20.2636	20.9998	20.4337	20.7212	21.3298	21.0811	21.2813	21.7056	21.2405	NA	NA	NA	3	2	2	8	5.2	5.2	60.711	0.00076923	2.8028	31880000	14	Niben101Scf01181g03001	Niben101Scf01181g03001
23.9516	24.3839	23.1934	23.2886	24.7244	24.0237	24.4119	24.1273	23.0793	23.6738	24.4894	24.4591	23.7829	23.545	22.7525	23.7185	24.9298	24.5667	24.3291	24.8283	22.9213	NA	NA	NA	16	4	4	37	8.8	8.8	69.765	0	65.785	393070000	89	Niben101Scf01182g00001	Niben101Scf01182g00001
25.9253	25.9084	26.1063	26.1119	25.647	25.8099	26.1656	25.8793	26.2091	26.1971	26.3393	26.4504	26.3629	26.1461	26.5536	26.5137	26.4393	26.5286	26.519	26.3424	26.3007	NA	NA	NA	23	23	8	68.1	68.1	23.4	42.863	0	248.67	1514000000	313	Niben101Scf01182g03013	Niben101Scf01182g03013
24.9614	24.5527	24.8949	24.8661	24.9369	25.0528	25.1025	24.5635	24.8592	24.7746	24.5901	24.8392	24.8956	25.3027	25.1955	24.7456	24.7837	24.8035	24.5293	24.6302	25.0371	NA	NA	NA	16	16	6	57.9	57.9	24.1	44.375	0	91.983	634730000	222	Niben101Scf01184g08003	Niben101Scf01184g08003
22.6955	22.5434	22.2269	23.0479	22.4103	22.7414	22.544	22.858	22.9539	22.9796	22.803	22.8706	22.5665	23.3348	22.9966	22.9168	23.0961	22.8897	23.2833	23.1931	23.3309	NA	NA	NA	9	9	8	20.7	20.7	19.2	58.942	0	11.75	149950000	38	Niben101Scf01188g03008;Niben101Scf00941g02004	Niben101Scf01188g03008;Niben101Scf00941g02004
24.4488	24.3055	24.1166	24.3609	24.6728	24.2641	24.3855	24.0035	23.8557	24.3582	24.2738	24.4681	24.575	24.1116	24.6167	24.8616	24.5293	24.5262	24.5789	24.1305	23.9153	NA	NA	NA	19	19	4	40.1	40.1	7.2	102.08	0	128.47	464660000	214	Niben101Scf01188g05001;Niben101Ctg11163XLOC_001356	Niben101Scf01188g05001
20.0447	20.3863	20.1239	20.4573	19.9433	20.2124	20.1279	18.6666	19.3162	20.2824	20.1609	20.1589	20.3671	18.7165	19.5814	20.4718	20.4776	20.1677	20.5244	20.2404	20.7324	NA	NA	NA	4	4	4	13.9	13.9	13.9	49.162	0	98.401	24153000	21	Niben101Scf01188g08018	Niben101Scf01188g08018
24.6571	24.477	24.4503	24.4039	24.6473	24.4955	24.4704	24.495	24.0727	24.2443	24.4169	24.3266	24.8224	24.3968	24.7739	24.545	24.6105	24.5075	24.5283	24.3001	24.3074	NA	NA	NA	11	11	11	65.7	65.7	65.7	28.382	0	59.409	466610000	136	Niben101Scf01188g11016;Niben101Scf08711XLOC_074222	Niben101Scf01188g11016
26.8557	26.6928	26.6697	26.4641	26.7093	26.6004	26.9539	26.5087	26.482	26.8311	27.0346	26.9121	26.9847	26.5849	26.7183	26.8176	26.8801	26.7526	26.5992	26.8455	26.5683	NA	NA	NA	11	11	8	41	41	29.1	41.794	0	306.17	2242600000	297	Niben101Scf01189g04012	Niben101Scf01189g04012
23.1119	23.468	23.0365	22.9213	23.4406	22.8466	23.2561	23.0849	22.9161	23.4574	23.4991	23.3091	23.2103	23.0696	23.1584	23.4363	23.3231	23.296	23.0859	23.3938	23.1799	NA	NA	NA	13	13	5	34	34	18.4	45.118	0	46.472	203850000	82	Niben101Scf01190g01001	Niben101Scf01190g01001
26.5247	26.2635	26.2345	26.3542	26.2072	25.9323	26.3341	26.0894	26.2494	26.5447	26.5566	26.4398	26.7622	26.3551	26.2554	26.5409	26.5478	26.3628	26.2167	26.2032	26.3532	NA	NA	NA	13	13	13	46.9	46.9	46.9	42.705	0	297.81	1750600000	315	Niben101Scf01191g04002	Niben101Scf01191g04002
22.2826	22.4801	22.3696	22.3408	22.4727	22.1051	22.4933	21.5888	22.202	22.0275	22.2236	22.549	22.058	22.0824	19.89	21.9517	21.886	22.2063	22.3644	19.3539	22.4591	NA	NA	NA	4	3	3	32.7	28.6	28.6	18.666	0	87.787	95467000	29	Niben101Scf01192g06006;Niben101Scf00214g00009	Niben101Scf01192g06006;Niben101Scf00214g00009
21.2767	21.0818	20.8109	20.8699	20.989	20.7903	21.2995	21.0046	20.1661	21.1407	21.4635	21.1591	21.6598	20.8303	20.9847	20.8639	21.3195	21.6398	21.4732	20.7146	20.7095	NA	NA	NA	6	6	6	20.2	20.2	20.2	52.609	0	18.239	49107000	16	Niben101Scf01196g00014	Niben101Scf01196g00014
24.0714	23.9144	23.8805	23.5548	23.6253	23.8761	24.0114	23.95	24.2064	23.6247	23.5861	23.5466	23.8047	23.5996	24.1043	23.7627	23.5744	24.377	23.748	23.9529	24.0615	NA	NA	NA	11	11	5	79.9	79.9	42.5	19.335	0	60.53	280740000	121	Niben101Scf01198g02006	Niben101Scf01198g02006
19.1391	19.0307	19.4787	19.6114	19.5756	19.8486	19.5713	19.1709	21.0129	19.2547	19.4102	20.2501	19.1691	18.8708	20.037	19.7021	19.6364	19.868	19.7662	19.7798	19.4357	NA	NA	NA	2	2	1	2.2	2.2	0.9	163.38	0	12.195	13141000	13	Niben101Scf03779g01005;Niben101Scf05954XLOC_062158;Niben101Scf10519XLOC_079168;Niben101Scf01200g02001	Niben101Scf03779g01005;Niben101Scf05954XLOC_062158;Niben101Scf10519XLOC_079168;Niben101Scf01200g02001
22.1021	22.2764	21.5176	22.0538	22.795	21.6987	22.7885	21.8399	21.1681	21.5056	21.5772	21.7722	22.2352	21.5817	21.7281	21.3121	21.4557	21.4156	22.0311	21.4883	19.7358	NA	NA	NA	10	10	10	19.2	19.2	19.2	111.08	0	61.248	79215000	64	Niben101Scf01208g01004;Niben101Scf05025g06014	Niben101Scf01208g01004;Niben101Scf05025g06014
23.7139	24.6211	24.5337	24.264	24.3746	24.1755	23.7046	24.782	24.6649	23.716	25.23	24.2586	24.1285	24.7274	24.1572	24.3441	24.9974	24.1041	24.5522	24.6842	24.4292	NA	NA	NA	16	16	16	55	55	55	40.532	0	101.72	441720000	189	Niben101Scf01212g02005	Niben101Scf01212g02005
23.276	22.2732	22.2424	21.7682	22.8554	22.754	23.2115	21.9039	21.9122	23.1849	22.7839	23.2839	22.9943	21.3899	21.6194	22.8136	22.4992	23.1693	22.6739	23.0219	21.0169	NA	NA	NA	7	7	7	33.5	33.5	33.5	29.374	0	107.34	140370000	53	Niben101Scf01219g03010;Niben101Scf07687XLOC_070185	Niben101Scf01219g03010;Niben101Scf07687XLOC_070185
21.6226	22.3801	21.8556	21.9181	22.3089	22.1387	22.5143	22.0968	22.004	22.3027	22.6968	22.328	22.0559	23.0299	22.3657	22.2797	22.7251	22.5334	22.0616	22.5027	22.5126	NA	NA	NA	5	3	0	25.5	17.3	0	24.754	0	14.71	101980000	34	Niben101Scf01220g00010;Niben101Scf00597g00007	Niben101Scf01220g00010;Niben101Scf00597g00007
24.9281	24.9804	25.202	24.9365	25.5207	25.1669	25.3017	24.765	25.3039	25.322	25.5096	25.7991	25.4057	25.6103	25.6761	26.065	26.0565	25.82	25.4143	26.0884	25.7559	NA	NA	NA	14	14	13	61.8	61.8	59.8	39.489	0	323.31	938880000	232	Niben101Scf01220g03014;Niben101Scf03273g03012;Niben101Scf03340g05005;Niben101Scf01735g02011	Niben101Scf01220g03014
23.7202	23.6686	24.0489	24.2233	23.9737	24.1056	24.0176	23.9551	24.0891	24.1322	24.076	24.0438	24.389	23.7007	24.6779	24.6821	23.9461	24.3832	24.3633	25.0576	24.3331	NA	NA	NA	6	6	4	56.7	56.7	44.7	15.053	0	314.03	376030000	116	Niben101Scf01220g04007;Niben101Scf00597g06001	Niben101Scf01220g04007;Niben101Scf00597g06001
25.8844	25.6717	26.0199	25.6465	25.4942	25.752	25.8107	25.5648	26.0096	25.9499	25.845	26.0983	26.0978	25.7057	25.929	25.9293	25.7839	26.2534	25.8682	25.9977	26.1388	NA	NA	NA	19	19	3	64.8	64.8	15.3	35.796	0	263.51	1219800000	281	Niben101Scf01221g05012	Niben101Scf01221g05012
22.6061	22.4656	22.368	22.6986	22.9171	22.527	22.8514	22.2099	22.3349	22.3713	22.1113	22.4833	22.3822	22.3313	21.6321	22.0459	22.9733	22.1423	23.095	22.5323	21.8429	NA	NA	NA	7	7	7	24.5	24.5	24.5	46.229	0	25.637	118120000	71	Niben101Scf01228g04007	Niben101Scf01228g04007
27.2967	27.0133	26.5322	26.5477	27.1804	26.8121	27.1469	26.4333	26.7447	27.1188	27.1037	27.1226	27.207	26.6951	26.9149	27.0851	26.9518	27.2697	27.2925	27.0573	26.7265	NA	NA	NA	17	17	2	82.9	82.9	17.7	20.693	0	197.38	3262100000	416	Niben101Scf20666XLOC_088664;Niben101Scf04287XLOC_051067;Niben101Scf01230g01010;Niben101Scf16150XLOC_086517;Niben101Scf03045g07003;Niben101Ctg10006XLOC_001166;Niben101Scf00332XLOC_007729;Niben101Scf07482XLOC_069315;Niben101Scf00332g12024	Niben101Scf20666XLOC_088664;Niben101Scf04287XLOC_051067;Niben101Scf01230g01010;Niben101Scf16150XLOC_086517
24.2507	24.582	24.1104	24.7164	24.6493	24.2977	24.6175	24.6372	24.4656	24.0962	24.2494	24.0648	23.9717	25.1253	24.7512	23.7817	24.7306	23.6313	24.1715	24.3903	24.1975	NA	NA	NA	9	9	4	18.6	18.6	8.7	72.705	0	122.35	449030000	148	Niben101Scf01230g01011;Niben101Scf16150XLOC_086516	Niben101Scf01230g01011
26.1797	25.5375	26.0553	25.8034	26.5098	26.3277	26.254	26.0703	25.5905	26.1088	26.0487	26.3165	26.3278	26.2095	26.5563	26.3231	26.1791	26.3142	26.4955	25.995	26.1097	NA	NA	NA	28	18	0	86	63.9	0	43.045	0	323.31	1616800000	389	Niben101Scf01236g02016	Niben101Scf01236g02016
21.1271	20.8517	21.3804	20.6403	21.238	20.3136	20.9549	20.6164	20.6054	20.6947	20.8457	21.4896	21.0965	20.7451	20.8231	20.6615	20.1377	20.9152	20.4974	20.4954	20.9893	NA	NA	NA	13	3	3	81.8	26.5	26.5	20.665	0	46.442	42221000	49	Niben101Scf10440XLOC_078993;Niben101Scf01236g05023	Niben101Scf10440XLOC_078993;Niben101Scf01236g05023
24.1625	24.9326	24.2464	24.1974	24.9516	24.2028	24.8221	24.3241	24.0764	24.2622	24.7397	24.4613	24.1526	24.7463	23.6857	24.0961	25.1389	24.2402	24.5213	24.7988	24.0227	NA	NA	NA	13	12	12	50.5	48.3	48.3	34.41	0	190.33	480950000	173	Niben101Scf01237g11010;Niben101Scf01124g05002	Niben101Scf01237g11010
24.741	24.4712	24.4502	24.682	24.2232	24.0231	24.2999	24.6551	23.6449	24.6762	23.9838	23.9799	24.7889	24.3788	24.7508	23.96	23.8209	23.8554	24.8521	23.6938	23.9238	NA	NA	NA	10	10	2	50	50	14.9	25.512	0	81.109	403400000	118	Niben101Scf01237g13015	Niben101Scf01237g13015
27.3685	26.4032	26.5215	26.7365	27.4294	26.8726	27.1305	26.3315	26.0588	26.5402	26.4347	27.1672	26.6188	25.901	26.9728	26.4213	26.3296	26.7904	26.9051	25.9469	25.7646	NA	NA	NA	19	19	5	74.7	74.7	19.3	39.74	0	303.89	2242300000	403	Niben101Scf01239g02002	Niben101Scf01239g02002
23.0747	18.3097	23.8529	23.3495	23.61	19.629	23.2378	22.9468	23.6262	22.7644	23.5095	23.7892	23.0205	23.3178	23.8102	23.8253	23.3123	23.7016	23.0852	23.3404	23.9062	NA	NA	NA	9	3	3	63.8	26.1	26.1	22.657	0	8.6348	211670000	32	Niben101Scf01239g03007	Niben101Scf01239g03007
26.5882	26.5718	26.7075	26.8322	27.0022	26.6405	26.6651	26.5958	26.7317	26.5327	26.6127	26.6141	26.6573	26.9657	26.718	26.4638	26.7854	26.6528	26.5218	26.323	26.8751	NA	NA	NA	29	24	20	77.8	69.7	60.3	55.844	0	268.45	2152800000	477	Niben101Scf01241g02004	Niben101Scf01241g02004
23.4869	23.1049	23.4656	23.3309	23.7185	23.5799	23.3604	23.6658	23.316	23.2651	23.4251	23.3811	23.4217	23.3342	23.9239	23.5023	24.0164	23.4471	24.1782	23.4364	23.2277	NA	NA	NA	9	9	6	27.9	27.9	18.8	35.948	0	70.988	234160000	71	Niben101Scf01247g05007	Niben101Scf01247g05007
26.2416	26.5529	26.0564	25.7647	26.5654	26.2937	26.5855	26.0614	25.8499	26.0398	26.6301	26.5091	25.833	26.1762	25.9856	26.0752	26.2736	25.9451	26.2506	26.5179	25.9222	NA	NA	NA	18	18	6	47.7	47.7	18.3	47.148	0	172.45	1695200000	277	Niben101Scf01249g05003	Niben101Scf01249g05003
18.7584	22.8568	21.8778	21.9931	23.4851	22.1951	22.9193	21.6796	21.42	22.805	22.7557	22.7058	19.8519	19.0647	19.2056	22.7089	23.0365	18.6175	21.2192	22.4086	20.1307	NA	NA	NA	16	2	2	84.5	16	16	21.101	0	6.2593	117000000	29	Niben101Scf01258g02001	Niben101Scf01258g02001
18.4882	21.2833	21.1445	18.6992	21.0973	21.2459	21.401	19.9805	20.4757	21.1037	21.2641	21.435	21.2394	19.3402	20.7656	21.3122	21.6153	21.2508	21.6483	21.7027	20.502	NA	NA	NA	7	4	4	34.3	22.6	22.6	27.976	0	9.0393	45265000	34	Niben101Scf01259g04002	Niben101Scf01259g04002
20.3049	20.2848	19.045	21.9393	21.3694	19.958	20.3155	19.9187	19.8014	19.7589	21.3849	20.7474	20.4197	19.6446	18.5927	19.8701	18.7875	20.5756	20.1407	20.3623	21.0173	NA	NA	NA	13	2	2	64.1	19.4	19.4	26.04	0	17.331	26524000	22	Niben101Scf01259g10004	Niben101Scf01259g10004
18.7637	19.8015	19.6489	19.9294	19.0868	19.3221	18.993	19.3748	20.3029	19.226	19.3775	18.8828	19.2263	18.9879	20.7825	19.2159	19.3579	19.3214	20.7122	18.9197	19.3126	NA	NA	NA	2	2	2	15.7	15.7	15.7	16.107	0.00076687	2.7573	11117000	4	Niben101Scf01259g10024	Niben101Scf01259g10024
22.9622	22.749	23.1198	23.6021	22.9378	23.1255	22.6854	22.7765	23.0101	22.9969	23.0499	23.0649	23.219	23.0621	23.2148	23.2569	23.2472	23.5298	23.2357	23.4728	23.8918	NA	NA	NA	7	7	7	45.2	45.2	45.2	23.323	0	54.638	178520000	65	Niben101Scf01269g05003	Niben101Scf01269g05003
25.4867	23.8626	24.953	24.1847	24.9243	23.1944	23.7601	24.4464	22.9661	24.9839	24.4671	24.5104	25.6328	25.4216	24.3815	25.1935	20.1036	24.2595	25.201	24.3052	25.5809	NA	NA	NA	9	3	1	13.1	5.4	2.1	103.4	0	12.281	528110000	34	Niben101Scf01269g09002	Niben101Scf01269g09002
24.5947	24.2374	24.3165	24.4914	24.5	24.1251	24.3475	24.2222	23.9714	24.3609	24.2953	24.3207	24.2025	24.2956	24.6001	24.3904	23.9829	24.1402	24.1806	24.227	23.8145	NA	NA	NA	19	19	5	41.5	41.5	14.4	68.325	0	122.73	403900000	188	Niben101Scf01272g01027;Niben101Scf28298XLOC_090345;Niben101Scf28298XLOC_090343	Niben101Scf01272g01027
28.357	28.3277	28.3896	28.3582	28.2814	28.3138	28.1649	28.5229	28.7026	28.2793	28.4105	28.3331	28.2214	28.8913	28.9438	28.5828	28.7244	28.4586	28.5276	28.795	28.8487	NA	NA	NA	8	8	1	56.5	56.5	9.1	17.167	0	171.51	7407600000	488	Niben101Scf05688XLOC_060614;Niben101Scf01278XLOC_020226	Niben101Scf05688XLOC_060614;Niben101Scf01278XLOC_020226
23.7681	24.4413	24.0547	24.3986	24.4531	23.8938	24.4541	23.8963	24.2087	24.1787	24.5978	24.4441	24.2772	24.4317	23.9976	24.0721	24.4705	24.2956	24.0996	24.2802	23.9077	NA	NA	NA	13	13	13	25.3	25.3	25.3	66.531	0	169.94	400320000	183	Niben101Scf01281g00006;Niben101Scf08208XLOC_072279;Niben101Scf01281g00001	Niben101Scf01281g00006;Niben101Scf08208XLOC_072279
21.7634	22.4713	22.3186	22.078	22.0358	22.4528	21.7262	21.8501	22.4021	22.237	22.3399	22.1018	22.4587	22.591	22.5815	22.7157	22.5166	22.3194	21.4894	22.1291	22.5076	NA	NA	NA	11	11	11	16.9	16.9	16.9	116.63	0	32.273	97133000	34	Niben101Scf01281g10011;Niben101Scf10576XLOC_079305;Niben101Scf10576XLOC_079306;Niben101Scf10576XLOC_079303	Niben101Scf01281g10011;Niben101Scf10576XLOC_079305
22.4977	22.8053	22.4756	22.0707	22.8622	22.8331	22.964	22.1362	22.1064	22.8835	23.0241	23.2571	22.515	22.4996	22.265	22.5585	22.763	23.1087	22.6587	23.1184	23.3971	NA	NA	NA	8	8	8	20.8	20.8	20.8	77.414	0	70.854	155280000	71	Niben101Scf01283g01015;Niben101Scf16185XLOC_086545;Niben101Scf10436XLOC_078971	Niben101Scf01283g01015;Niben101Scf16185XLOC_086545
23.817	23.6026	23.7295	23.7601	23.7712	23.8591	23.6026	23.6116	23.1802	23.3818	23.5445	23.4411	23.5615	23.5698	23.9251	23.3898	23.425	23.8171	24.0375	24.2447	23.6964	NA	NA	NA	10	10	6	53.8	53.8	26.7	29.114	0	92.17	266980000	126	Niben101Scf01289g09016	Niben101Scf01289g09016
26.2112	26.048	24.909	25.4038	26.3187	25.2637	25.7335	26.0433	25.0786	25.088	25.7446	25.4347	25.2709	24.9929	25.9042	25.489	25.2436	25.6313	25.0887	26.0192	25.6194	NA	NA	NA	9	9	9	58	58	58	22.573	0	47.875	1054900000	141	Niben101Scf01291g01011;Niben101Scf01451g06002	Niben101Scf01291g01011;Niben101Scf01451g06002
20.824	20.8703	20.8066	20.9093	20.9023	20.8672	20.5903	20.7717	21.0057	20.762	20.8633	20.3566	20.771	21.027	21.156	21.094	20.1141	21.0801	20.8725	20.742	20.9129	NA	NA	NA	4	4	4	23	23	23	29.832	0	10.403	35418000	32	Niben101Scf01451g06003;Niben101Scf01291g02013;Niben101Scf01451g06015	Niben101Scf01451g06003;Niben101Scf01291g02013;Niben101Scf01451g06015
26.5447	26.1795	26.0025	26.1515	26.1806	26.0218	26.4819	25.9083	25.993	26.5406	26.4288	26.5842	26.5381	25.7699	25.9281	26.6899	25.9854	26.5717	25.9367	26.3399	26.1726	NA	NA	NA	8	8	1	50.5	50.5	8.4	24.464	0	210.67	1704500000	288	Niben101Scf01291g04004;Niben101Scf11124XLOC_080222	Niben101Scf01291g04004
22.0033	21.7065	22.2823	22.1928	22.0154	22.0604	21.7062	21.6402	22.1799	21.9298	22.1912	22.1734	22.4203	22.1192	22.656	22.1929	21.8243	22.3792	22.4451	22.4884	22.8056	NA	NA	NA	5	5	3	27.9	27.9	19	24.75	0	6.3555	90180000	39	Niben101Scf01294g06001	Niben101Scf01294g06001
23.1644	22.6958	22.8905	22.8853	22.9615	22.8681	22.8625	22.8565	22.5936	22.9326	22.5987	22.9649	22.7059	22.6016	22.6555	23.0599	22.5281	23.2083	23.2711	22.4897	22.7383	NA	NA	NA	8	8	7	26.4	26.4	22.9	38.045	0	19.596	147900000	63	Niben101Scf01295g00008;Niben101Scf01158g01007	Niben101Scf01295g00008;Niben101Scf01158g01007
23.7485	24.4008	24.046	23.4967	24.1538	24.0103	24.1902	23.9144	24.1385	24.1154	24.2602	24.0923	23.7985	23.896	24.0683	23.986	24.1272	23.8885	23.9522	24.4881	23.9631	NA	NA	NA	15	15	15	37.5	37.5	37.5	52.213	0	46.534	345920000	156	Niben101Scf01300g04001;Niben101Scf01300g02011	Niben101Scf01300g04001
25.2583	25.2814	25.2474	24.8043	25.5667	25.282	25.2895	25.1815	25.0096	25.142	25.2866	25.4661	25.1311	25.0129	25.2227	25.2654	25.5609	25.3808	25.3651	24.9774	24.7351	NA	NA	NA	17	17	17	50.1	50.1	50.1	54.661	0	274.66	812300000	248	Niben101Scf01304g06001;Niben101Scf02477g00024	Niben101Scf01304g06001
21.7587	22.228	21.6451	22.0533	21.9247	21.9494	21.7897	22.4213	21.7346	22.0148	22.195	22.082	22.24	22.5213	22.5803	22.2828	22.6068	22.1506	21.938	22.3781	22.0952	NA	NA	NA	9	9	9	43.2	43.2	43.2	33.98	0	156.19	89001000	96	Niben101Scf01308g02002	Niben101Scf01308g02002
26.0397	25.0916	26.1056	26.083	25.663	25.7566	25.7916	25.7624	25.6081	25.5525	25.4221	25.766	26.2767	25.2419	26.1565	25.6872	24.8984	25.7628	25.484	24.877	25.0201	NA	NA	NA	20	20	1	61.6	61.6	2.3	46.433	0	152.63	1064900000	332	Niben101Scf01308g03004	Niben101Scf01308g03004
24.2274	24.1211	24.218	24.2333	24.2142	23.9163	24.1032	24.2423	24.0639	24.179	24.2801	24.3012	23.925	24.2188	24.12	23.8891	24.0872	24.2208	24.3214	24.3115	24.0035	NA	NA	NA	10	10	10	60.2	60.2	60.2	28.934	0	96.002	371460000	225	Niben101Scf01316g00003;Niben101Scf05431g01014	Niben101Scf01316g00003;Niben101Scf05431g01014
22.9231	23.1779	22.6579	23.0486	23.0569	22.7463	22.9704	22.8425	22.9946	22.918	23.1076	23.0093	23.587	23.3952	22.8676	23.3239	23.2922	22.9791	22.2372	23.0776	22.605	NA	NA	NA	14	4	4	68.8	22.3	22.3	38.966	0	160.88	168240000	80	Niben101Scf01316g02003	Niben101Scf01316g02003
23.1831	23.0837	22.8194	23.105	23.7228	23.1839	23.3206	22.9465	22.8356	23.227	23.3343	23.5671	23.2928	23.2416	23.417	23.3981	23.4522	23.6534	23.3576	23.5496	22.5588	NA	NA	NA	17	17	2	52.9	52.9	5.3	50.499	0	83.587	210220000	113	Niben101Scf01319g04016;Niben101Scf06218XLOC_063524;Niben101Scf00595g08047;Niben101Scf06898XLOC_066710;Niben101Scf08653XLOC_073922;CON__ENSEMBL:ENSBTAP00000025008	Niben101Scf01319g04016;Niben101Scf06218XLOC_063524
22.8455	22.7228	23.3357	23.3048	23.0162	23.4051	22.8267	23.0837	23.324	22.652	23.0662	23.0023	22.8729	23.3791	23.3644	22.8162	23.4882	22.9648	23.2181	23.2905	23.158	NA	NA	NA	11	11	11	36.7	36.7	36.7	35.979	0	123.23	176760000	89	Niben101Scf01322g04003	Niben101Scf01322g04003
25.4296	25.6089	25.3049	25.6009	25.7119	25.4752	25.4136	25.2051	25.0978	25.2821	25.5652	25.6014	25.6572	25.4861	25.3825	25.5075	25.7151	25.3958	25.5953	25.7167	25.3365	NA	NA	NA	15	15	12	17.5	17.5	14.8	107.89	0	93.215	950180000	248	Niben101Scf01326g08017;Niben101Scf06172XLOC_063298	Niben101Scf01326g08017
21.2244	20.741	21.1819	20.8553	21.3478	20.9216	21.3747	20.5651	20.8354	20.8876	20.8508	20.7591	21.9179	21.3439	21.0464	21.4546	21.4273	20.7835	19.0386	19.3526	19.992	NA	NA	NA	3	3	3	6	6	6	66.284	0	8.9835	42939000	26	Niben101Scf01326g11012;Niben101Scf00128g02010	Niben101Scf01326g11012;Niben101Scf00128g02010
18.6027	20.2722	20.082	20.7284	19.9783	20.2055	19.9538	20.0419	19.8022	19.7048	20.5615	20.1545	19.1106	20.4519	20.5046	19.4012	20.5462	19.7396	19.7357	20.2132	20.0393	NA	NA	NA	3	3	3	8.8	8.8	8.8	46.973	0	5.8032	17628000	17	Niben101Scf01328g01013;Niben101Scf01517g07011	Niben101Scf01328g01013;Niben101Scf01517g07011
21.9326	21.7864	21.6102	21.8459	22.16	22.099	22.3829	21.6476	20.8026	21.9773	21.5096	22.0382	21.2588	21.6228	21.5504	21.9906	22.5198	22.1051	21.9881	22.1567	22.0212	NA	NA	NA	6	6	1	29.2	29.2	8.3	39.025	0	21.966	84683000	47	Niben101Scf01671g04002;Niben101Scf01334g04008;Niben101Scf01820g00026;Niben101Scf05415g01002;Niben101Scf01066g03011;Niben101Scf00270g03014;Niben101Scf03036g04004;Niben101Scf00015g00001;Niben101Ctg13209g00003;Niben101Scf13002XLOC_083300;Niben101Scf02927g09012	Niben101Scf01671g04002;Niben101Scf01334g04008;Niben101Scf01820g00026
24.5302	24.2271	24.6247	24.9098	24.9879	24.4997	24.8062	24.3266	24.456	24.4722	24.8769	25.0861	25.1071	24.4857	24.6594	24.9283	24.5948	25.0656	24.6476	24.6528	24.4948	NA	NA	NA	4	4	4	35.5	35.5	35.5	12.147	0	20.557	554200000	111	Niben101Scf01334g06002	Niben101Scf01334g06002
28.1948	28.245	28.165	27.9545	28.3594	28.0487	28.3109	28.2228	27.7471	27.8775	28.1197	28.2961	28.2074	27.9618	28.4358	28.0565	27.7087	28.1778	28.1303	28.2625	27.6906	NA	NA	NA	27	27	3	64.1	64.1	8.9	53.4	0	323.31	6064100000	701	Niben101Scf01334g06004	Niben101Scf01334g06004
24.6616	24.7189	24.3588	24.7277	25.0394	24.7041	24.6731	24.7502	24.6361	24.6886	24.9306	24.6742	25.0611	24.6166	24.7596	25.2297	24.8774	24.9899	24.7258	25.0162	24.8468	NA	NA	NA	12	12	11	66.2	66.2	61.1	22.57	0	27.41	568540000	114	Niben101Scf01339g06015	Niben101Scf01339g06015
24.7554	24.95	24.5571	24.7367	25.3099	25.0083	24.901	24.8831	24.8121	24.7717	25.0672	24.7029	25.1136	24.6657	24.5755	25.0252	25.2725	25.0458	24.8981	25.0573	24.6752	NA	NA	NA	20	20	10	49.5	49.5	29.8	47.811	0	51.569	639930000	223	Niben101Scf01341g01003	Niben101Scf01341g01003
22.0465	22.2046	22.4051	22.4725	22.2111	22.2523	22.3196	21.9096	21.854	21.9392	22.0716	22.1082	21.9987	22.3641	22.6028	21.9471	22.2753	22.3605	22.1919	22.3642	22.098	NA	NA	NA	9	9	2	42.1	42.1	8.7	38.57	0	16.76	104810000	85	Niben101Scf01341g03010;Niben101Scf12214XLOC_082257	Niben101Scf01341g03010
23.4769	23.3069	23.5524	23.2295	23.4255	23.2597	23.502	23.3205	23.1664	23.0379	23.4748	23.9689	23.8735	23.2427	23.8431	23.9663	23.3545	24.1562	23.0716	22.9303	23.2321	NA	NA	NA	12	12	3	59.1	59.1	23.6	36.397	0	78.395	234360000	123	Niben101Scf01349g03010	Niben101Scf01349g03010
28.1173	28.0901	28.0608	27.9083	28.1825	28.1658	27.987	28.1828	28.0276	27.9573	28.2107	28.3173	27.7104	28.2008	27.9459	27.8388	28.1961	28.0682	28.0706	28.1558	28.0721	NA	NA	NA	32	32	1	71.4	71.4	3.3	61.228	0	323.31	5785100000	894	Niben101Scf01350g03009;Niben101Scf10006XLOC_077817	Niben101Scf01350g03009
21.3144	21.4321	22.5277	21.9067	20.9478	21.5863	21.5286	21.8938	22.7246	21.6841	21.3348	21.254	21.6098	19.4716	22.7674	21.6556	21.6753	21.737	22.0765	21.8656	22.6315	NA	NA	NA	4	4	4	24.3	24.3	24.3	24.663	0	29.059	67870000	34	Niben101Scf01365g01001;Niben101Scf03425g03017;Niben101Scf04731XLOC_054389	Niben101Scf01365g01001;Niben101Scf03425g03017;Niben101Scf04731XLOC_054389
20.5275	20.5597	19.3455	21.0238	19.9973	18.7925	21.0457	20.7667	18.8079	20.784	21.1577	20.5892	21.2413	21.0465	20.9769	19.1013	20.9385	20.3303	20.936	20.0838	21.3348	NA	NA	NA	3	3	3	6.9	6.9	6.9	54.208	0.0014616	2.1847	28107000	15	Niben101Scf01365g05003;Niben101Scf03425g00005	Niben101Scf01365g05003;Niben101Scf03425g00005
29.3241	29.3242	29.3473	29.0242	29.3004	29.1979	29.4429	29.5432	29.3143	29.2803	29.3726	29.5405	29.2355	29.6062	29.1514	28.6385	28.9937	28.9094	29.3353	29.1921	28.7719	NA	NA	NA	18	18	0	66	66	0	29.513	0	323.31	12351000000	601	Niben101Scf01372g00003	Niben101Scf01372g00003
27.5702	27.6153	27.4948	27.2682	27.5188	27.495	27.6276	27.4437	27.4477	27.4729	27.6497	27.8024	27.5416	27.5893	27.4376	27.4483	27.5796	27.5183	27.3613	27.3231	27.4271	NA	NA	NA	17	17	6	46.9	46.9	13.8	50.622	0	278.19	3939300000	498	Niben101Scf01374g01003	Niben101Scf01374g01003
21.1122	22.0305	21.5504	22.5049	20.9916	20.8395	20.8447	21.6731	21.0214	21.0672	21.5034	21.4197	21.5004	21.5968	20.5473	22.0499	21.7895	21.3539	20.7467	21.5142	20.1376	NA	NA	NA	10	10	10	45.9	45.9	45.9	48.766	0	15.058	54736000	44	Niben101Scf01374g13001;Niben101Scf10650XLOC_079446	Niben101Scf01374g13001
22.5163	22.1132	22.3766	22.451	22.4882	22.2199	22.5878	22.2605	22.5015	22.3233	22.3848	22.1289	22.5453	22.9948	22.8789	22.5861	22.4952	22.1357	22.3074	22.5663	22.7292	NA	NA	NA	6	6	3	15.5	15.5	7.5	39.622	0	22.947	108570000	40	Niben101Scf01374g14005;Niben101Scf10650XLOC_079452	Niben101Scf01374g14005;Niben101Scf10650XLOC_079452
24.0481	23.9363	23.7023	23.3087	24.1757	23.9836	24.0131	24.17	23.8615	24.0528	24.4079	24.1234	24.1721	24.4312	23.4394	24.5408	24.7096	24.2963	24.1651	24.3364	23.948	NA	NA	NA	12	12	12	60.2	60.2	60.2	29.186	0	101.54	389900000	140	Niben101Scf01374g15012	Niben101Scf01374g15012
21.0033	21.8633	21.4896	21.9187	21.7281	21.4541	21.1537	21.3288	20.9262	21.3032	21.5674	21.4113	22.0251	21.7929	21.8634	21.9332	21.9118	21.9209	22.373	21.3771	21.7645	NA	NA	NA	19	2	2	55.2	7.8	7.8	41.384	0	17.067	66197000	33	Niben101Scf01375g06006;Niben101Scf00734XLOC_013003	Niben101Scf01375g06006
21.9903	21.3077	21.5804	21.6488	22.2971	21.7299	21.8536	21.39	20.002	21.6657	21.2237	21.9747	21.9894	21.594	22.0253	21.4813	21.5812	21.9367	21.4517	21.3512	19.4397	NA	NA	NA	3	3	3	21.8	21.8	21.8	26.846	0	109.68	64027000	43	Niben101Scf06671XLOC_065611;Niben101Scf01375g07001	Niben101Scf06671XLOC_065611;Niben101Scf01375g07001
20.8944	20.8189	20.672	18.876	21.5614	20.7043	20.8799	20.304	20.6276	21.1286	21.1405	21.5803	20.6931	20.7848	20.7771	20.2056	21.2569	20.9506	20.6009	21.3572	20.9567	NA	NA	NA	5	5	5	27.8	27.8	27.8	36.71	0	32.142	40547000	29	Niben101Scf01376g04027;Niben101Scf00270g12006	Niben101Scf01376g04027;Niben101Scf00270g12006
24.3309	24.3351	24.4109	24.5986	24.3846	24.4768	24.5509	24.3433	24.6464	24.7229	24.7561	24.6809	24.8127	24.8181	25.052	24.7958	24.9426	24.9129	24.65	24.626	24.7366	NA	NA	NA	37	24	14	52.3	35.8	25.1	82.6	0	309.35	525180000	254	Niben101Scf01382g01004	Niben101Scf01382g01004
25.6416	25.43	25.5392	25.6383	25.5203	25.5738	25.4229	25.2943	25.6366	25.7418	25.6175	25.7463	25.8781	25.4428	25.8363	25.7728	25.5284	25.7735	25.5852	25.7806	25.7674	NA	NA	NA	9	9	1	34.8	34.8	6.4	30.093	0	220.69	1101100000	235	Niben101Scf01382g03002	Niben101Scf01382g03002
18.9985	19.4681	19.9559	19.6793	18.7474	19.4007	18.8732	19.9909	19.9137	19.7932	19.2457	18.9776	19.2069	19.9833	20.1659	20.1279	19.8624	19.6028	18.513	19.6429	19.5302	NA	NA	NA	2	2	2	3	3	3	107.69	0.0014535	2.1437	12828000	12	Niben101Scf01382g04008;Niben101Scf04288g01008	Niben101Scf01382g04008;Niben101Scf04288g01008
18.0897	19.7963	19.8599	17.8505	19.7974	18.653	19.3717	21.1358	19.6154	19.8733	19.4061	19.5841	19.9584	19.8161	19.6049	20.5008	19.205	21.4103	19.666	17.6809	19.4841	NA	NA	NA	3	3	3	11.1	11.1	11.1	44.531	0	4.2678	12540000	10	Niben101Scf05819XLOC_061349;Niben101Scf01382g05008	Niben101Scf05819XLOC_061349;Niben101Scf01382g05008
22.5969	23.1403	19.4603	22.2532	22.1748	22.6521	22.379	22.4505	19.2397	22.7266	23.3446	22.505	22.1612	22.9886	22.9626	22.879	22.7711	23.1212	22.4839	23.8515	19.831	NA	NA	NA	3	3	3	18.1	18.1	18.1	19.697	0	32.767	161600000	58	Niben101Scf05078g08029;Niben101Scf01383g05012	Niben101Scf05078g08029;Niben101Scf01383g05012
24.1984	23.9585	23.9211	24.2288	24.2225	24.0693	24.1607	23.6351	23.6838	24.3038	24.3698	24.2759	24.3926	24.0709	24.1342	24.5156	24.2492	24.2788	23.7866	23.958	23.953	NA	NA	NA	19	19	19	70.9	70.9	70.9	41.282	0	54.292	376460000	102	Niben101Scf01383g05022	Niben101Scf01383g05022
22.697	23.4018	23.242	23.3616	23.1945	23.3253	23.4158	23.1815	22.9289	23.2939	23.3225	23.259	22.9343	23.2353	22.6486	23.1111	23.4108	22.9029	23.1212	23.1293	22.786	NA	NA	NA	9	9	5	31.5	31.5	17.4	40.278	0	21.74	182360000	85	Niben101Scf01383g09009	Niben101Scf01383g09009
22.2203	22.2633	21.8968	22.4721	22.3204	22.2347	22.1872	22.0294	22.3654	22.4802	22.4329	22.245	21.6883	21.2778	22.7082	22.6197	22.0874	22.7408	22.4722	22.4746	23.0113	NA	NA	NA	3	3	3	14.3	14.3	14.3	32.001	0	6.9046	103470000	50	Niben101Scf01385g01012	Niben101Scf01385g01012
18.2285	20.1314	19.3567	20.4434	18.8502	20.335	20.1091	19.8583	19.0914	20.3312	20.6631	20.3507	20.7084	19.0467	20.1574	19.7718	20.0841	19.7665	18.3564	19.8917	20.3294	NA	NA	NA	3	3	3	9	9	9	72.562	0	14.227	13984000	11	Niben101Scf01388g00004	Niben101Scf01388g00004
22.1779	23.2884	22.2036	22.2604	23.3001	22.5224	22.9156	22.6927	22.113	22.6133	23.0123	22.934	22.3732	23.1732	22.3347	22.5494	23.1462	22.7526	22.7352	23.0833	22.2211	NA	NA	NA	4	4	4	37.1	37.1	37.1	12.012	0	7.5549	141920000	49	Niben101Scf01392g01002	Niben101Scf01392g01002
27.9489	27.9761	27.7677	27.8226	28.2118	27.6593	28.007	27.9097	27.8284	27.8412	28.1119	27.9549	27.895	28.2291	27.7966	28.2348	28.4269	27.9169	28.0945	28.155	28.1005	NA	NA	NA	16	16	4	52.9	52.9	9.1	41.147	0	233.79	5575200000	420	Niben101Scf01396g05008	Niben101Scf01396g05008
27.2632	26.9877	27.066	27.3546	27.2237	27.2901	27.3313	27.1806	26.8973	26.8264	26.7292	26.8753	27.2089	26.8393	26.7889	27.0157	26.7814	26.9608	27.3595	26.5968	26.4142	NA	NA	NA	14	14	1	51.1	51.1	6.3	25.018	0	155.91	2669700000	276	Niben101Scf02944g01014;Niben101Scf01396g07008;Niben101Scf01191g02001	Niben101Scf02944g01014;Niben101Scf01396g07008;Niben101Scf01191g02001
22.319	18.7779	18.9578	22.8923	22.238	19.6463	22.3194	20.1384	19.2641	22.4293	22.4723	22.4228	20.0223	20.1743	19.2155	19.0878	22.5713	20.2513	22.4699	22.4856	20.1834	NA	NA	NA	9	2	2	29.9	10.7	10.7	31.868	0	58.329	143440000	29	Niben101Scf01397g00020	Niben101Scf01397g00020
23.2348	22.1575	22.7902	22.8666	23.0987	22.613	23.1434	22.6266	22.7341	22.8512	22.6562	22.7381	22.5933	22.1596	22.845	22.9306	22.128	23.2351	22.7619	22.9916	22.3654	NA	NA	NA	9	9	8	33.7	33.7	31.6	36.757	0	59.165	141880000	67	Niben101Scf01399g00012;Niben101Scf14955XLOC_085511;Niben101Scf14955XLOC_085509	Niben101Scf01399g00012;Niben101Scf14955XLOC_085511;Niben101Scf14955XLOC_085509
19.866	20.1871	19.8364	18.438	20.0179	18.7593	20.0293	19.9288	20.2705	19.9491	20.0546	20.1277	19.4969	20.1087	20.5226	20.3754	21.3357	20.2581	20.1346	21.0666	21.3853	NA	NA	NA	3	3	3	3.8	3.8	3.8	141.41	0	64.9	23827000	24	Niben101Scf01399g00014	Niben101Scf01399g00014
26.4769	27.8103	26.3739	27.612	28.0928	26.7778	26.884	27.7152	26.9884	26.8686	27.6475	26.9615	26.8591	27.5603	26.5807	26.9058	27.9577	26.424	27.7186	27.3704	26.6157	NA	NA	NA	7	7	7	46	46	46	24.587	0	323.31	3129500000	165	Niben101Scf01400g00014	Niben101Scf01400g00014
27.2481	26.9786	27.1472	27.24	27.0066	27.2022	26.8761	27.0533	27.2343	27.1634	27.29	26.9838	27.1721	26.7824	27.4267	27.2459	26.8709	27.3753	27.3221	27.1162	27.2679	NA	NA	NA	22	5	5	39	10.8	10.8	48.01	0	258.33	2845100000	162	Niben101Scf01406g03019;Niben101Scf10316XLOC_078616;Niben101Scf02479g02017	Niben101Scf01406g03019;Niben101Scf10316XLOC_078616
18.1961	18.9114	19.5849	18.7399	18.5101	19.1764	19.2052	18.6496	19.5646	19.1454	18.6954	19.1938	19.4075	18.9623	19.931	18.6803	18.6745	20.8207	17.3296	18.5757	20.8839	NA	NA	NA	2	2	2	8	8	8	74.178	0	16.845	7461900	19	Niben101Scf01409g04017	Niben101Scf01409g04017
23.6061	23.6754	23.543	23.9566	24.0216	23.8402	24.2519	23.3627	23.2601	23.7905	23.7401	24.2043	23.3242	23.4504	23.2375	22.2107	22.9128	22.6051	23.4337	22.4326	20.0029	NA	NA	NA	14	14	6	38.3	38.3	18.3	61.263	0	66.525	249890000	103	Niben101Scf01409g12028	Niben101Scf01409g12028
23.3077	24.0115	23.3508	23.1924	23.8121	23.6531	23.6014	23.6968	23.3864	23.4631	24.0434	23.7777	23.5372	24.0448	23.3786	23.4451	24.4392	23.6168	23.5862	23.8705	23.4731	NA	NA	NA	11	11	11	31.3	31.3	31.3	51.401	0	59.723	277290000	158	Niben101Scf02014g00021;Niben101Scf01413g01004;Niben101Scf00982g02005;Niben101Scf05206g00009	Niben101Scf02014g00021;Niben101Scf01413g01004;Niben101Scf00982g02005
22.6211	22.9152	23.0706	22.8448	22.42	22.9044	22.8441	23.0158	23.0632	22.8864	23.5238	23.2488	23.1133	23.289	23.0155	23.6925	23.9502	23.8956	23.1431	23.2893	23.4894	NA	NA	NA	15	15	15	27.5	27.5	27.5	94.529	0	71.324	186030000	81	Niben101Scf01413g01007;Niben101Scf02014XLOC_028887;Niben101Scf10103XLOC_078093;Niben101Scf01413g01001	Niben101Scf01413g01007
26.0639	26.4522	25.9514	26.0796	26.106	25.9862	26.0903	26.1867	26.1334	26.1895	26.2753	26.0886	26.3069	26.2364	26.2192	26.3163	26.2022	26.2062	26.1803	26.3249	26.1368	NA	NA	NA	16	16	9	74.2	74.2	55.1	34.493	0	115.25	1491700000	193	Niben101Scf01413g01011	Niben101Scf01413g01011
22.172	22.1647	21.1918	22.1544	21.6108	21.4561	22.378	21.8462	18.8758	21.6654	22.2032	22.0083	21.5935	21.8027	20.0749	21.7764	21.905	21.5147	21.8731	21.6691	21.7025	NA	NA	NA	6	6	6	29.1	29.1	29.1	34.027	0	33.241	73495000	27	Niben101Scf01413g02016;Niben101Scf02014g00033	Niben101Scf01413g02016
24.8189	25.221	24.8054	25.0408	25.2193	24.6492	24.9032	25.101	24.7847	24.9569	25.2975	24.8671	25.1418	25.4327	24.9735	24.9381	25.3078	25.1086	25.0096	24.6057	24.7448	NA	NA	NA	13	12	11	61.9	57.2	53.4	35.758	0	93.908	664040000	191	Niben101Scf01414g02024;Niben101Scf03795g01003	Niben101Scf01414g02024
23.1209	23.384	23.0832	22.9885	22.9853	22.9884	23.1058	23.536	23.6837	23.5153	23.6231	23.4975	23.5483	23.4099	23.9255	23.9378	23.6186	23.6842	24.0242	23.9077	24.0793	NA	NA	NA	9	9	9	63.8	63.8	63.8	14.315	0	4.7846	234150000	38	Niben101Scf01418g03015;Niben101Ctg11433XLOC_001403;Niben101Scf03222g01003;Niben101Scf01686g01008;Niben101Scf00261XLOC_006588	Niben101Scf01418g03015
23.4913	23.7123	23.5002	23.9644	23.1841	23.077	23.5195	22.9277	20.0674	23.4573	23.5533	23.0096	23.5438	22.5627	22.0159	23.2453	23.6055	23.4211	23.6473	23.209	20.1209	NA	NA	NA	9	3	3	22.1	10.2	10.2	50.101	0	25.054	212580000	61	Niben101Scf01430g05003	Niben101Scf01430g05003
21.6379	20.79	21.9078	21.8953	21.5173	21.1935	21.1674	21.6077	21.2956	20.9621	21.1214	21.4741	21.6676	21.4599	22.3191	22.0148	21.5281	21.7167	22.2528	21.1911	21.4258	NA	NA	NA	16	4	4	50.4	12.8	12.8	38.262	0	6.0794	58597000	30	Niben101Scf01432g03007	Niben101Scf01432g03007
26.5091	26.6253	26.3869	27.009	26.7085	26.622	26.7718	26.4592	27.8235	26.9969	26.7638	26.8287	27.0759	26.2966	26.5473	26.8819	26.9595	27.0353	26.1548	26.6686	26.3677	NA	NA	NA	29	2	2	65.4	4.1	4.1	44.859	0	74.95	2216200000	75	Niben101Scf01433g08029	Niben101Scf01433g08029
23.7383	23.5995	23.7869	23.7837	23.5543	23.7974	23.9383	23.6578	24.0583	23.8548	23.9893	24.006	24.08	23.8239	24.2131	23.9956	23.8725	24.0375	24.0456	23.7709	24.0115	NA	NA	NA	16	16	3	28.2	28.2	4.2	85.9	0	254.42	300830000	123	Niben101Scf01434g01018;Niben101Ctg11750g00002	Niben101Scf01434g01018
24.5258	25.0449	24.7335	24.8949	25.1896	24.7063	24.888	24.7231	24.6712	24.8988	25.0999	25.4489	25.3563	25.4736	25.1972	25.4614	25.6205	25.1474	25.0809	25.0597	25.1589	NA	NA	NA	40	40	38	63	63	62.2	97.505	0	255.56	723600000	329	Niben101Scf01434g03006;Niben101Scf01375g09001;Niben101Scf06684XLOC_065685;Niben101Scf01689g03018;Niben101Scf01434g03001	Niben101Scf01434g03006
26.0765	26.1048	26.0598	26.2109	26.2948	26.0464	26.0682	25.9681	26.039	25.9412	26.0591	25.8762	25.8945	26.3973	26.0496	25.7823	26.3058	25.8378	26.1384	26.0248	26.2408	NA	NA	NA	21	21	5	39.4	39.4	12.1	69.021	0	157.03	1342100000	271	Niben101Scf01435g01001	Niben101Scf01435g01001
20.9985	21.3522	21.6983	21.693	21.7943	21.6914	21.278	21.8213	21.5287	18.9846	21.5799	21.8358	21.542	21.9901	21.9845	21.6335	22.0803	21.5413	21.879	21.6509	21.3038	NA	NA	NA	5	5	5	35.7	35.7	35.7	29.464	0	58.905	62175000	46	Niben101Scf01438g04009;Niben101Scf02540g00009	Niben101Scf01438g04009;Niben101Scf02540g00009
18.4492	18.3563	18.5406	20.2641	18.1211	19.6574	18.8561	19.7309	18.7283	19.4198	18.1364	18.4627	18.42	18.7502	18.9139	17.892	17.753	17.7105	19.402	19.7032	19.3663	NA	NA	NA	2	2	2	5.3	5.3	5.3	27.265	0	4.526	4384100	9	Niben101Scf10026XLOC_077889;Niben101Scf01438g09003	Niben101Scf10026XLOC_077889;Niben101Scf01438g09003
23.4188	23.4512	23.7139	23.6968	23.5551	23.7392	23.6613	23.7148	23.8617	23.8392	23.8165	24.3076	24.2607	23.7221	23.9592	23.6541	23.6248	24.0161	23.4057	23.7006	23.8501	NA	NA	NA	10	4	4	53.2	27.5	27.5	29.482	0	154.82	282020000	89	Niben101Scf01440g02013	Niben101Scf01440g02013
24.2312	24.4735	24.3658	24.4291	24.7976	24.4011	24.6261	24.2646	24.1925	24.2947	24.2641	24.4466	23.9574	24.0632	24.3809	23.9398	24.0542	24.2813	24.4278	23.8457	24.0775	NA	NA	NA	12	12	7	36.5	36.5	19.6	39.602	0	138.12	457710000	147	Niben101Scf01444g02020;Niben101Scf06847XLOC_066475	Niben101Scf01444g02020
22.5236	23.1986	22.9342	23.1842	23.3155	22.8759	23.1092	22.7577	22.735	22.9807	22.7891	22.7982	22.7909	23.2711	23.2173	22.3812	22.7435	22.6324	23.2058	22.813	22.3063	NA	NA	NA	14	14	14	24.8	24.8	24.8	98.691	0	110.77	158180000	73	Niben101Scf01445g00001;Niben101Scf02763g05022	Niben101Scf01445g00001
28.9037	29.1036	28.7377	28.7202	28.9082	28.8477	28.7932	28.7796	28.7028	28.6797	28.8284	28.7838	28.5683	28.8526	28.7812	28.4668	28.9405	28.5658	29.1556	29.0979	28.9226	NA	NA	NA	14	14	1	61.9	61.9	4.2	39.207	0	137.1	9157500000	318	Niben101Scf01445g00016.short.SP	Niben101Scf01445g00016.short.SP
25.4367	25.3653	24.9845	24.354	25.1761	25.053	25.7612	24.703	24.465	25.3201	25.3534	25.5471	25.1736	24.1094	24.652	25.2454	24.9857	25.7336	25.4133	25.4963	24.4947	NA	NA	NA	12	12	5	55.6	55.6	26.3	25.118	0	228.13	841740000	242	Niben101Scf01451g04016	Niben101Scf01451g04016
24.6001	25.4597	24.6433	24.5209	24.9967	24.8558	24.7952	24.7313	24.4644	24.7288	25.1439	24.5885	24.7904	24.7805	24.3099	24.8592	24.7585	24.3933	24.8062	25.2984	24.4612	NA	NA	NA	12	11	11	47.8	45.5	45.5	39.565	0	206.58	615500000	148	Niben101Scf01453g06001	Niben101Scf01453g06001
25.7528	25.3322	25.1775	25.2438	25.961	25.779	25.4662	25.4213	24.9767	25.4638	25.7912	25.9502	25.4343	25.4182	25.8839	25.5424	25.8119	25.8544	25.7475	25.5497	25.7176	NA	NA	NA	15	15	14	50.8	50.8	48.5	76.427	0	270.17	1039200000	208	Niben101Scf01453g06003;Niben101Scf16107XLOC_086476;Niben101Scf01453g06010	Niben101Scf01453g06003;Niben101Scf16107XLOC_086476;Niben101Scf01453g06010
22.4685	22.9817	22.3257	22.7893	22.9857	22.5044	23.1853	22.6392	22.1499	23.1234	23.4085	23.2768	22.9187	23.1876	23.1823	23.3998	23.6919	23.5713	23.5624	23.6181	23.2716	NA	NA	NA	7	7	5	27.1	27.1	19.8	27.574	0	16.582	180130000	40	Niben101Scf01455g01022;Niben101Scf13857XLOC_084430;Niben101Scf02156g09006	Niben101Scf01455g01022;Niben101Scf13857XLOC_084430
21.1489	21.1883	21.1359	21.5814	20.9657	21.4305	21.0797	21.0057	19.4192	21.2829	21.2455	21.0088	20.8898	21.3943	20.3756	20.8778	21.2233	20.9606	21.5263	21.092	19.9982	NA	NA	NA	6	6	6	12.9	12.9	12.9	79.057	0	6.6396	42164000	18	Niben101Scf04024g00020;Niben101Scf01460g01009	Niben101Scf04024g00020;Niben101Scf01460g01009
28.5489	28.2836	28.7127	28.367	28.4109	28.3405	28.3535	28.5373	28.808	28.6728	28.4266	28.4491	28.4521	28.6658	28.5124	28.5225	28.6008	28.3091	28.4522	28.5513	28.9135	NA	NA	NA	20	17	3	61.3	55.2	16.5	42.909	0	184.68	7355400000	390	Niben101Scf01460g02001	Niben101Scf01460g02001
27.4347	26.7873	27.0984	27.1452	27.6018	27.2578	27.1029	27.0471	26.8449	27.028	26.8329	27.2016	27.2293	26.9085	27.4191	27.515	27.3812	27.7549	27.4456	27.3535	27.214	NA	NA	NA	29	29	0	69.4	69.4	0	59.694	0	323.31	3166200000	648	Niben101Scf01460g04018	Niben101Scf01460g04018
23.0653	22.6984	22.9067	22.6552	23.106	23.0073	23.426	23.0677	21.9291	22.5169	22.3788	23.3222	22.1407	22.2215	22.7538	22.5191	22.3901	23.0554	23.0311	22.4638	21.5331	NA	NA	NA	16	5	5	66.4	34.9	34.9	33.419	0	39.857	143570000	61	Niben101Scf01460g04019	Niben101Scf01460g04019
23.0819	23.0355	22.552	22.8996	23.0148	22.5484	23.0509	22.6689	23.041	23.2404	22.6628	22.8697	22.182	22.3287	22.0183	22.9211	22.8329	23.5464	23.4804	23.8559	24.6625	NA	NA	NA	7	6	3	30.8	25.9	11.6	24.751	0	9.9464	171880000	36	Niben101Scf05566g06004;Niben101Scf01466g00001;Niben101Scf18551XLOC_087872;Niben101Scf02216g02002	Niben101Scf05566g06004;Niben101Scf01466g00001;Niben101Scf18551XLOC_087872
18.4941	19.0306	19.6164	19.7188	18.4175	19.129	19.2439	19.1115	20.3988	18.3445	19.893	19.146	18.9017	19.3588	20.1064	18.9081	19.2113	19.12	19.1858	20.2967	19.5912	NA	NA	NA	2	2	2	8.8	8.8	8.8	47.31	0	16.926	17872000	25	Niben101Scf01466g01006;Niben101Scf06668XLOC_065593;Niben101Scf02132g02010;Niben101Scf05566g02005	Niben101Scf01466g01006;Niben101Scf06668XLOC_065593;Niben101Scf02132g02010;Niben101Scf05566g02005
21.9747	21.3957	22.0397	22.5559	21.1716	22.2171	21.8033	21.9277	21.2282	21.8383	21.5814	21.6621	19.8688	21.8442	22.1884	21.9503	22.1329	21.9039	22.4955	21.4929	22.1723	NA	NA	NA	3	3	3	10.8	10.8	10.8	39.06	0	4.7235	72277000	21	Niben101Scf01469g01006;Niben101Scf16215XLOC_086570	Niben101Scf01469g01006
22.9422	21.4864	23.3062	23.0951	22.5147	22.8032	22.7019	22.4087	22.4176	22.6165	22.1188	22.5327	22.7514	22.0621	22.6486	21.3532	21.7567	21.4417	22.1705	21.9884	21.0954	NA	NA	NA	16	7	7	47.9	22.4	22.4	53.062	0	73.858	108270000	61	Niben101Scf01478g05007	Niben101Scf01478g05007
23.3744	23.3879	23.557	23.8567	23.3266	23.3815	23.514	23.4944	23.5192	23.5356	23.4081	23.963	23.4212	23.8868	23.4842	23.7309	23.7934	24.0453	23.7669	23.8361	22.8107	NA	NA	NA	6	6	1	35.2	35.2	5.2	28.25	0	19.244	243570000	64	Niben101Scf01481g02009	Niben101Scf01481g02009
20.8454	19.378	21.4159	21.4766	20.5366	21.0038	20.2174	20.9082	21.5469	21.035	20.8903	20.6288	20.4754	21.5412	19.582	20.8132	21.5233	20.8918	21.774	20.2173	21.9543	NA	NA	NA	9	1	1	24.9	3.5	3.5	46.121	0	11.917	41318000	20	Niben101Scf01481g02018	Niben101Scf01481g02018
26.1896	26.3498	26.0117	25.3223	26.3957	26.1523	26.3595	25.839	25.9641	26.1928	26.1966	26.1639	25.9549	26.1959	25.8036	26.1007	26.314	25.9839	25.8224	26.2384	25.9675	NA	NA	NA	6	6	4	23.5	23.5	16.8	50.65	0	62.459	1355400000	144	Niben101Scf01484g00009;Niben101Scf03757g02001	Niben101Scf01484g00009;Niben101Scf03757g02001
25.4681	25.8249	25.5464	25.6699	25.7768	26.0178	25.8489	25.6919	25.621	25.8178	26.0245	26.0611	25.5439	25.7903	25.7434	25.9112	25.9	25.7488	25.8927	26.0872	25.6774	NA	NA	NA	22	22	22	59.7	59.7	59.7	49.45	0	225.97	1183900000	357	Niben101Scf01485g00002;Niben101Scf09808XLOC_077374;Niben101Scf00345XLOC_007950;Niben101Scf01485g00011	Niben101Scf01485g00002;Niben101Scf09808XLOC_077374
24.6667	24.4246	24.521	24.0937	23.993	24.5862	24.3115	24.0832	24.3208	24.5493	24.0674	23.9056	24.6214	24.5796	24.5946	24.6429	24.7429	24.6817	24.6692	24.7573	24.7798	NA	NA	NA	5	5	5	21.9	21.9	21.9	30.401	0	86.139	445690000	98	Niben101Scf01486g04012;Niben101Scf34386XLOC_091241	Niben101Scf01486g04012;Niben101Scf34386XLOC_091241
21.6841	21.8112	21.5409	21.708	22.0016	21.8411	21.678	21.8777	21.6905	22.0451	22.4408	21.9128	21.291	21.981	19.2718	21.9012	21.9209	22.3824	21.3982	22.3708	22.3223	NA	NA	NA	2	2	2	26.6	26.6	26.6	13.82	0	89.145	77407000	47	Niben101Scf07457XLOC_069208;Niben101Scf01494g08004	Niben101Scf07457XLOC_069208;Niben101Scf01494g08004
29.4493	28.5936	28.5294	28.8993	28.9545	28.6316	29.0023	28.2138	28.5118	28.9836	28.7073	28.8317	29.3059	27.7622	28.9572	29.0417	27.6516	28.8877	28.5888	27.6971	28.2218	NA	NA	NA	28	28	2	69.9	69.9	2.4	56.819	0	323.31	9088900000	715	Niben101Scf01497g03008;Niben101Scf12935XLOC_083186	Niben101Scf01497g03008
22.9744	22.8665	23.2397	23.3868	23.1022	23.087	23.2866	22.8506	22.9923	23.091	23.1453	23.0447	23.5088	23.3335	23.4227	23.312	22.8322	22.7636	23.0166	22.7536	22.359	NA	NA	NA	10	10	3	28.7	28.7	9.9	59.336	0	102.82	184820000	65	Niben101Scf01498g10003	Niben101Scf01498g10003
20.1006	19.5206	19.4594	19.6378	20.2028	19.9721	19.8566	19.9725	19.1462	19.6992	20.0203	20.2721	19.902	20.2558	19.7338	20.1503	19.9419	20.8404	20.529	19.6155	18.7711	NA	NA	NA	6	5	5	17.1	15.1	15.1	93.079	0	7.7884	19227000	40	Niben101Scf01502g02003;Niben101Scf26324XLOC_089996	Niben101Scf01502g02003;Niben101Scf26324XLOC_089996
21.8865	22.3853	22.3696	21.8143	22.2405	22.1757	22.2767	22.0847	22.0819	22.4353	22.7499	22.3488	22.6697	22.6812	22.3501	22.8978	22.694	22.2607	22.1686	22.8222	22.148	NA	NA	NA	10	10	10	27.6	27.6	27.6	66.785	0	101.86	111150000	76	Niben101Scf01505g02004;Niben101Scf02078g04009;Niben101Scf02831g08009	Niben101Scf01505g02004
21.261	21.6538	20.9663	20.6506	21.2641	21.3416	21.5633	21.3575	21.2185	21.628	21.8717	21.2597	22.0941	21.1495	21.4685	21.2988	20.8742	21.6392	21.4777	21.6925	21.5608	NA	NA	NA	7	7	7	15.3	15.3	15.3	84.142	0	11.265	56241000	27	Niben101Scf01505g02006	Niben101Scf01505g02006
21.5336	21.6289	21.1792	21.5487	21.9584	21.6445	21.9517	21.5886	20.0745	21.8579	21.529	21.361	22.3312	20.0008	21.0307	21.7475	21.7056	21.4296	21.359	21.7123	20.7492	NA	NA	NA	7	7	5	19.9	19.9	15.1	66.005	0	6.5108	62395000	15	Niben101Scf01506g04006	Niben101Scf01506g04006
20.2005	19.2096	20.5822	19.7791	20.6158	19.8753	20.5817	18.9969	20.5407	19.0973	19.6703	19.7862	21.8051	19.8306	20.2657	21.4726	19.3831	20.6068	19.4208	19.3921	20.313	NA	NA	NA	2	2	2	16.3	16.3	16.3	21.365	0	4.7333	23238000	16	Niben101Scf01511g02020	Niben101Scf01511g02020
21.9985	21.8405	22.0292	21.5775	19.9033	21.4882	22.2426	22.0105	22.4154	22.7166	22.1822	22.2226	22.3404	21.6501	21.9265	22.0634	21.261	22.2972	22.4749	22.0287	21.8221	NA	NA	NA	10	3	3	50.5	22.1	22.1	22.508	0	52.795	82808000	28	Niben101Scf01513g00010	Niben101Scf01513g00010
27.8374	27.7717	27.2	27.4301	27.5301	27.3756	27.6171	27.2713	27.1595	27.6672	27.6469	27.5789	27.7487	27.25	27.398	27.5921	27.2342	27.5577	27.4831	27.7477	27.5813	NA	NA	NA	21	21	21	88.7	88.7	88.7	30.788	0	323.31	4248500000	737	Niben101Scf01513g01010;Niben101Scf01451g05008	Niben101Scf01513g01010
25.1473	25.1334	25.0291	24.6902	25.5241	25.0953	24.9622	24.8547	25.1563	24.8398	25.2792	25.3742	25.2261	24.869	25.2321	25.152	25.1743	25.3753	24.6621	25.2227	25.2722	NA	NA	NA	19	5	3	69.9	21.1	13.1	33.187	0	112.44	700270000	135	Niben101Scf01514g04018;Niben101Scf01514g04014	Niben101Scf01514g04018
25.2439	25.0967	24.7348	25.0129	24.7741	24.7494	25.015	24.9341	25.1411	25.0449	24.7974	24.6643	25.2336	24.2669	25.1447	24.8259	24.3435	24.8883	24.7073	25.0299	25.2211	NA	NA	NA	25	6	6	73.3	14.6	14.6	40.515	0	124.28	871170000	244	Niben101Scf01517g05010	Niben101Scf01517g05010
23.0013	22.5069	22.0948	22.711	22.7418	22.0586	23.2744	22.3238	22.5127	22.5863	22.4926	22.6881	22.9531	22.7501	22.0121	22.5469	22.6003	22.5946	22.5057	22.1995	22.9872	NA	NA	NA	9	9	9	11.5	11.5	11.5	111.99	0	16.664	131420000	55	Niben101Scf01519g01007	Niben101Scf01519g01007
22.6388	22.9302	21.6239	21.8036	22.2665	21.4636	22.5011	21.8331	21.8978	22.5173	22.3516	22.2195	22.4114	22.1394	21.9022	22.9055	22.7689	22.2429	22.0019	22.5335	22.3727	NA	NA	NA	8	8	4	32.3	32.3	19.3	47.38	0	144.91	110650000	56	Niben101Scf01520g01002	Niben101Scf01520g01002
20.1099	20.9136	21.0027	19.9662	21.2712	20.2966	21.6739	21.2729	20.0568	21.0563	21.3521	21.71	20.4527	19.9334	21.3298	20.4677	21.6663	21.1643	19.963	20.8998	20.3134	NA	NA	NA	11	2	2	78.9	23.2	23.2	25.575	0	26.421	43814000	43	Niben101Scf01520g04005;Niben101Scf01849XLOC_027088	Niben101Scf01520g04005
21.707	21.6724	21.459	21.9153	21.8347	21.8219	21.5155	21.2225	21.5448	21.4591	21.7565	21.7487	21.8751	21.6005	21.3361	21.6612	21.9303	21.8881	21.6682	21.3649	21.2523	NA	NA	NA	8	8	8	28.1	28.1	28.1	49.573	0	15.424	66814000	49	Niben101Scf01520g07009;Niben101Scf03671g03028	Niben101Scf01520g07009
27.2852	26.8145	26.9481	26.6695	27.1766	26.8992	26.8811	26.8107	26.7369	26.8694	26.9496	27.1231	26.9332	26.6446	26.5577	26.906	26.9008	27.1287	26.7836	27.2457	26.4055	NA	NA	NA	12	12	5	57.5	57.5	30.6	20.964	0	34.696	2515000000	164	Niben101Scf01520g08010	Niben101Scf01520g08010
28.0554	28.1633	27.7067	27.9627	28.1585	27.9727	27.9801	28.0585	27.5342	27.9388	28.0316	27.897	27.8679	27.977	27.8569	27.7017	28.0155	27.9519	27.8067	28.1891	27.4133	NA	NA	NA	40	40	8	73.4	73.4	13.3	59.852	0	323.31	5244100000	883	Niben101Scf01520g08031	Niben101Scf01520g08031
25.8178	25.8586	25.8784	25.5938	26.3019	25.9054	25.7877	25.875	25.3983	25.6968	26.037	26.162	25.9581	25.8811	24.9096	25.8257	25.8784	26.0958	25.7845	25.6875	25.4649	NA	NA	NA	31	9	4	88.1	39.4	14.2	41.027	0	235.3	1212000000	198	Niben101Scf01521g02015	Niben101Scf01521g02015
21.7033	22.101	21.4232	20.4415	22.5581	21.9652	22.1086	22.1228	20.8333	21.6296	22.5694	22.2559	21.0489	21.8892	20.7386	21.6906	22.059	22.4226	20.5012	22.2696	21.3532	NA	NA	NA	11	3	3	54.3	21.6	21.6	35.852	0	62.45	80249000	64	Niben101Scf01524g00019;Niben101Scf01953g01014	Niben101Scf01524g00019
24.6928	24.2587	24.6214	24.8875	24.5177	24.4494	24.8688	24.4411	24.2551	24.4243	24.3624	24.4149	24.2886	24.9355	24.9401	24.4321	24.6644	24.5292	24.9141	24.7585	24.4782	NA	NA	NA	12	12	2	55.1	55.1	10.7	25.047	0	132.97	482680000	158	Niben101Scf01526g01001	Niben101Scf01526g01001
22.6424	22.4722	22.0976	22.1345	22.2959	22.2255	22.6971	22.3474	22.3525	22.3208	22.487	22.7375	22.0937	22.0379	22.7737	22.486	22.4245	22.4103	22.2936	22.6368	22.0364	NA	NA	NA	11	11	8	40	40	24.8	44.213	0	103.39	111160000	73	Niben101Scf01529g00020	Niben101Scf01529g00020
22.2352	21.8554	21.8259	21.9429	22.3308	21.8158	22.1476	21.6684	21.9182	22.0428	21.7893	21.7087	22.0528	20.104	20.195	21.6014	21.8851	21.8136	21.9019	21.6612	20.364	NA	NA	NA	5	5	1	27.3	27.3	8.5	30.444	0	6.1487	73867000	34	Niben101Scf01529g01009	Niben101Scf01529g01009
23.9794	24.5621	24.5664	24.065	24.7965	24.5955	24.5501	24.3112	24.3279	24.3274	24.6534	24.9855	24.125	24.3914	23.9839	24.6703	24.8053	24.7036	24.5496	25.0486	24.6715	NA	NA	NA	9	9	4	80.1	80.1	46.6	19.653	0	323.31	521030000	148	Niben101Scf01534g00002	Niben101Scf01534g00002
28.7247	28.3163	28.9029	28.6778	28.4741	28.4251	28.3761	28.7026	28.981	28.5963	28.546	28.6613	28.6531	28.7545	29.2606	28.4613	28.5054	28.7339	28.4651	28.3844	29.0318	NA	NA	NA	19	19	2	74.8	74.8	12.9	30.365	0	323.31	8964000000	1316	Niben101Scf01534g00018	Niben101Scf01534g00018
21.3314	21.0872	21.1754	21.5202	21.2966	21.0341	21.171	21.1428	20.928	20.9986	20.9836	21.1047	18.9898	21.6214	21.2593	21.0129	20.7786	19.1532	21.5696	21.0013	18.7715	NA	NA	NA	6	3	3	9.9	5.1	5.1	87.196	0	5.0119	41467000	16	Niben101Scf01534g03001	Niben101Scf01534g03001
25.4167	26.1867	25.3377	25.2983	26.4352	25.6077	25.6954	25.7699	25.2914	25.689	26.4904	26.1329	25.7187	25.7519	25.2682	26.0293	25.9713	26.0202	25.5705	26.7071	25.4547	NA	NA	NA	9	9	9	44.2	44.2	44.2	52.208	0	303.49	1287400000	281	Niben101Scf01535g01003;Niben101Scf03271g02005	Niben101Scf01535g01003;Niben101Scf03271g02005
23.278	23.3222	23.2922	23.6812	23.6299	23.2571	23.4619	23.2324	23.2764	23.4077	23.3584	23.6377	23.219	23.2886	23.6251	23.6106	23.3839	23.4741	23.407	23.5593	23.0698	NA	NA	NA	10	10	3	51	51	14.4	35.819	0	90.386	222950000	127	Niben101Scf01538g00024;Niben101Ctg09509g00002	Niben101Scf01538g00024
21.8318	21.9994	22.6882	22.0739	21.7697	21.795	21.8498	22.2115	21.8771	22.0708	22.2368	22.5283	22.7372	23.0568	21.8782	22.4204	22.1926	22.6762	21.8715	22.5023	22.3651	NA	NA	NA	4	4	4	41.1	41.1	41.1	14.24	0	229.57	98406000	50	Niben101Scf10287XLOC_078528;Niben101Scf01548g00006;Niben101Scf00919g01003;Niben101Scf00341g02007	Niben101Scf10287XLOC_078528;Niben101Scf01548g00006;Niben101Scf00919g01003;Niben101Scf00341g02007
24.2505	24.4615	24.2254	24.1317	24.2239	24.167	24.0143	24.2645	24.355	24.1874	24.4003	24.2354	23.8989	24.4738	24.4118	24.0556	24.3322	24.1163	24.2104	24.4637	24.2295	NA	NA	NA	11	11	11	50.4	50.4	50.4	28.583	0	168.21	402970000	135	Niben101Scf01550g00005	Niben101Scf01550g00005
25.2139	24.9157	25.2287	25.0632	25.267	25.2872	25.3299	24.8695	24.7846	25.1893	24.9549	25.2705	25.221	24.9127	25.0571	24.8637	25.2114	24.8538	24.4084	24.7052	24.7612	NA	NA	NA	22	6	2	49.4	16.6	5.9	50.827	0	81.513	720560000	143	Niben101Scf01552g05010	Niben101Scf01552g05010
28.1023	27.8164	27.8507	27.8196	28.1557	27.822	27.7732	27.7356	27.3402	27.8182	27.7734	27.8884	27.7794	27.8509	27.6422	27.6207	27.5444	27.7686	28.1914	27.7724	27.6182	NA	NA	NA	25	25	8	59.5	59.5	28.2	58.294	0	323.31	4709100000	471	Niben101Scf01552g05013	Niben101Scf01552g05013
27.5433	27.6786	27.3154	27.3386	27.6419	27.4475	27.5451	27.5624	27.1476	27.4769	27.5802	27.623	27.5315	27.3431	27.2149	27.2951	27.5222	27.5606	27.6163	27.5508	27.3333	NA	NA	NA	36	14	13	73.5	25.6	24.1	58.096	0	323.31	3684400000	220	Niben101Scf01556g01007;Niben101Scf01483g03014;Niben101Scf13643XLOC_084127;Niben101Scf00123g01003;Niben101Scf03873g01014	Niben101Scf01556g01007
21.4447	21.8839	21.6258	21.8284	22.1559	21.9531	21.8994	21.8817	19.4545	21.896	21.93	22.0859	21.5166	21.9608	21.5786	21.5827	21.8611	21.7864	21.7776	21.6168	22.2612	NA	NA	NA	23	4	4	76.5	12.9	12.9	43.479	0	6.5345	75591000	35	Niben101Scf01557g03005;Niben101Scf02616g00011	Niben101Scf01557g03005;Niben101Scf02616g00011
23.7999	24.1618	24.032	23.8888	23.7822	23.3697	24.7708	23.7861	17.9037	24.2275	24.5975	23.8885	24.9068	24.0846	24.237	24.168	24.8223	23.6855	24.1581	24.1788	24.098	NA	NA	NA	15	3	3	52.9	9.1	9.1	41.124	0	4.951	373220000	20	Niben101Scf01560g01005	Niben101Scf01560g01005
20.0789	21.3365	20.2821	20.0574	21.3227	20.8105	20.9267	20.5388	19.4229	19.4597	21.0523	20.6106	20.0595	20.5575	19.2671	20.7642	20.8245	20.4715	20.5894	21.4827	19.6536	NA	NA	NA	9	2	2	56.5	21.9	21.9	47.277	0	5.6808	33368000	18	Niben101Scf01566g00007	Niben101Scf01566g00007
23.4099	23.014	22.8063	23.185	23.6315	23.1466	23.1645	22.931	22.6941	22.9871	23.2058	23.042	23.1392	22.6881	22.8708	23.1223	22.9249	23.2207	23.2571	23.1426	22.6036	NA	NA	NA	24	7	7	62.1	24.5	24.5	42.953	0	41.632	178440000	93	Niben101Scf01577g01017	Niben101Scf01577g01017
22.1361	21.6653	22.2302	22.4538	21.73	21.8555	22.0714	22.266	21.5232	22.2263	21.948	21.8665	22.5847	22.4821	22.6588	22.1049	22.6533	22.0864	22.4534	21.9611	22.0458	NA	NA	NA	5	3	3	15.6	10.5	10.5	26.981	0.0089989	1.3584	94656000	22	Niben101Scf03088g03004;Niben101Scf01579g01031	Niben101Scf03088g03004;Niben101Scf01579g01031
22.3746	22.7462	22.7028	22.1146	22.0793	22.3008	22.7922	22.5296	22.8771	22.4806	22.4529	22.2878	23.0541	22.042	22.432	22.6659	22.3293	22.1374	22.8315	21.8579	23.5094	NA	NA	NA	5	5	1	11.2	11.2	2.2	64.292	0	24.479	127230000	22	Niben101Scf01580g02014	Niben101Scf01580g02014
23.0371	22.956	22.8494	22.9076	23.6925	23.2326	22.6234	22.8427	22.8981	22.1555	23.1706	23.0047	22.501	23.5372	23.5776	22.3526	23.0368	23.0993	22.6331	22.8491	22.7494	NA	NA	NA	12	12	12	30.3	30.3	30.3	67.338	0	80.997	170280000	87	Niben101Scf01582g08010;Niben101Scf01582g08011	Niben101Scf01582g08010
20.9621	21.7228	21.1652	21.6457	21.4114	20.8327	21.4142	20.9198	18.9557	21.1041	21.2221	21.1737	21.5996	20.8328	20.4337	21.3503	21.0706	20.925	22.1588	20.8217	18.7404	NA	NA	NA	4	4	1	6.9	6.9	1.4	84.488	0	11.533	49219000	16	Niben101Scf01586g01011	Niben101Scf01586g01011
19.5936	19.8188	19.3986	19.5916	19.5707	19.8313	19.668	19.6345	19.8495	19.5303	19.8836	19.4514	19.9522	19.0042	20.7808	19.7763	19.9868	19.6395	19.1013	19.8685	19.8356	NA	NA	NA	3	3	2	7.9	7.9	5.6	63.042	0	5.7256	15278000	21	Niben101Scf01587g01013	Niben101Scf01587g01013
21.2752	20.9782	21.3169	21.0611	20.8432	21.1761	21.277	21.2347	20.8162	21.459	21.3262	21.2132	21.6008	18.7615	21.5128	21.074	20.8506	20.9524	21.204	21.1463	21.1254	NA	NA	NA	3	3	3	12.2	12.2	12.2	25.314	0	11.332	45183000	25	Niben101Scf01587g02019;Niben101Scf03861g02004	Niben101Scf01587g02019;Niben101Scf03861g02004
23.243	23.3719	22.8952	23.2697	22.8978	22.748	23.4319	23.2307	23.5053	23.2366	23.0367	23.1228	23.6159	22.9963	23.6224	23.1235	22.9703	22.5288	23.2501	22.7571	22.6025	NA	NA	NA	10	8	8	49.5	42.7	42.7	31.12	0	26.544	183870000	76	Niben101Scf11224XLOC_080394;Niben101Scf01593g05001	Niben101Scf11224XLOC_080394;Niben101Scf01593g05001
22.2439	21.8229	21.8488	21.3242	22.6744	22.0067	21.7886	22.6991	19.0032	21.2706	21.9387	21.6866	22.1458	22.1466	20.4988	21.9258	22.1473	21.9297	21.7189	21.9621	22.272	NA	NA	NA	6	3	3	46.2	31.8	31.8	14.419	0	4.6819	79569000	23	Niben101Scf01594g05015	Niben101Scf01594g05015
22.6304	22.1573	21.2252	22.046	21.8709	21.4904	22.3106	21.2792	21.1318	22.182	22.1845	22.2547	22.5978	20.895	19.5312	22.3772	21.6842	22.4277	21.9913	22.3962	21.019	NA	NA	NA	6	6	6	39.9	39.9	39.9	25.217	0	16.061	87212000	58	Niben101Scf01596g09001	Niben101Scf01596g09001
22.5653	22.761	23.1735	22.9282	22.6782	22.8144	22.8183	22.9712	23.0745	22.7039	22.7864	22.7869	23.2491	22.6833	23.7789	22.7859	22.7088	22.7841	22.7357	22.606	23.2774	NA	NA	NA	5	5	5	33.5	33.5	33.5	25.479	0	41.881	150220000	58	Niben101Scf01603g00005;Niben101Scf02207g09016	Niben101Scf01603g00005;Niben101Scf02207g09016
21.4686	21.6499	21.5686	21.7859	21.8931	21.7607	21.5147	21.5253	21.4064	21.2749	21.7692	21.6607	21.0952	21.9221	20.251	21.4523	21.5828	21.5104	22.0883	21.5797	21.2305	NA	NA	NA	6	6	6	27.3	27.3	27.3	35.415	0	85.558	71840000	54	Niben101Scf01611g07009;Niben101Ctg12095XLOC_001538;Niben101Scf01056g05008	Niben101Scf01611g07009
21.9204	21.6448	21.7821	22.1146	21.4927	22.0148	22.0316	21.8126	21.8585	22.2311	22.0024	22.5086	22.6236	21.7843	22.0346	22.2741	21.8062	22.6564	21.7167	21.4783	21.2936	NA	NA	NA	7	7	7	28.7	28.7	28.7	42.08	0	26.703	89058000	55	Niben101Scf01615g00001;Niben101Scf03252g03002;Niben101Scf07937XLOC_071169	Niben101Scf01615g00001;Niben101Scf03252g03002;Niben101Scf07937XLOC_071169
26.1522	26.1862	25.9134	26.0649	26.1204	26.0415	26.2021	25.9304	26.0244	26.2965	26.0794	26.2846	26.0955	26.296	26.1383	26.7159	26.4209	26.2724	26.431	26.7647	26.1973	NA	NA	NA	11	11	5	30.5	30.5	18.6	50.056	0	169.5	1528900000	200	Niben101Scf01623g04022	Niben101Scf01623g04022
22.982	23.915	22.9717	22.511	24.2572	23.4891	22.4856	23.0778	22.0512	22.9079	22.0542	19.3433	22.3803	22.7916	22.4604	18.9629	23.526	22.6903	19.2778	23.1587	19.9006	NA	NA	NA	25	1	1	57	4.3	4.3	59.307	0	4.4716	186620000	36	Niben101Scf01625g01002	Niben101Scf01625g01002
21.9745	22.2	22.0948	22.0101	22.1613	22.4299	21.9966	22.1388	21.609	21.7949	21.8009	21.9316	21.4025	22.0228	21.9562	22.0664	21.8927	22.1655	21.8702	22.1041	21.5183	NA	NA	NA	6	6	6	38.6	38.6	38.6	33.153	0	21.676	86276000	57	Niben101Scf01631g00004;Niben101Scf05837XLOC_061523;Niben101Scf01631g00010	Niben101Scf01631g00004;Niben101Scf05837XLOC_061523
19.9912	20.0699	20.2378	20.1168	20.2671	19.9927	19.9545	19.7229	20.426	20.0782	20.5269	19.7907	19.0171	19.2933	20.632	20.4083	20.2619	18.6295	19.0618	20.0804	19.8852	NA	NA	NA	3	2	2	10.7	9	9	50.514	0	4.3054	18315000	23	Niben101Scf01631g02002;Niben101Scf05837XLOC_061522	Niben101Scf01631g02002;Niben101Scf05837XLOC_061522
24.2803	24.7454	24.2651	23.8184	24.6075	24.1225	24.6149	24.3434	23.8558	24.1161	24.4245	24.4834	23.9879	24.357	23.9407	24.2704	24.3203	24.4329	24.1784	24.2659	24.2133	NA	NA	NA	10	10	2	51.1	51.1	9.6	34.765	0	93.985	433630000	139	Niben101Scf01633g00030	Niben101Scf01633g00030
25.2967	25.327	25.0837	25.4047	25.733	25.4798	25.2792	25.0429	25.0648	25.37	25.352	25.6228	24.8905	24.6815	24.9443	25.2315	25.5812	25.4204	25.6464	25.889	24.3871	NA	NA	NA	8	8	7	36.4	36.4	32.5	25.458	0	145.43	861600000	149	Niben101Scf01633g00031;Niben101Scf07229XLOC_068212	Niben101Scf01633g00031;Niben101Scf07229XLOC_068212
22.7111	22.3579	22.6457	22.543	22.3807	22.3628	22.5369	22.6682	22.4606	22.7043	22.6763	22.3759	22.3774	22.3941	23.3393	22.4774	22.884	22.5749	22.5959	22.6634	22.6287	NA	NA	NA	4	4	4	7	7	7	92.32	0	20.419	121870000	45	Niben101Scf01634g02013;Niben101Scf04411g01027	Niben101Scf01634g02013;Niben101Scf04411g01027
19.9614	19.9826	19.8452	18.8579	19.9904	20.3746	20.1597	20.0911	20.2213	19.9938	20.0423	19.972	19.7861	20.2863	20.5817	20.2642	20.66	20.0367	20.1184	19.9039	21.2541	NA	NA	NA	4	4	3	15.5	15.5	10.7	36.651	0	11.324	20639000	18	Niben101Scf01640g01004;Niben101Scf02828g03015	Niben101Scf01640g01004;Niben101Scf02828g03015
21.0445	20.0769	20.0733	20.7336	21.3912	20.9023	20.3752	20.5788	18.597	19.3657	19.3318	21.2709	21.369	19.2932	20.2325	20.3587	19.8536	21.9783	21.2166	20.6819	21.653	NA	NA	NA	4	4	4	21.4	21.4	21.4	36.407	0	15.135	32058000	31	Niben101Scf01640g03002;Niben101Scf02828g04007	Niben101Scf01640g03002;Niben101Scf02828g04007
23.8659	24.1472	23.6826	23.9373	24.3449	24.0092	23.9278	24.0729	23.9223	24.0138	24.4335	24.2176	23.907	24.247	23.9909	24.3754	24.3304	24.4287	24.0723	24.4915	24.2656	NA	NA	NA	16	16	8	55.6	55.6	32.2	39.082	0	79.588	369850000	182	Niben101Scf01640g04001	Niben101Scf01640g04001
21.7848	22.1272	21.6383	21.8402	22.8777	21.9935	21.9238	22.3253	21.8252	22.0063	22.1144	22.7073	21.7604	21.3762	19.9262	21.6406	22.6056	22.3214	21.2575	22.011	20.394	NA	NA	NA	18	5	5	62.7	23	23	46.355	0	27.216	83270000	61	Niben101Scf01642g00019	Niben101Scf01642g00019
23.3884	23.562	23.8417	23.606	23.4234	23.6479	24.3218	23.502	20.2584	23.9947	23.6835	23.4093	24.0397	20.145	24.0626	23.839	23.8142	23.747	24.7961	23.6594	21.3368	NA	NA	NA	8	8	8	34	34	34	31.004	0.00027167	3.6534	274090000	20	Niben101Scf01642g01013;Niben101Scf00247g04005	Niben101Scf01642g01013
21.8742	21.9721	22.3203	22.6036	22.0186	22.0655	22.7685	22.1011	22.2123	22.4285	21.8403	22.2076	22.5485	21.9952	22.4914	22.2595	22.1748	22.6093	21.8533	21.9699	22.3652	NA	NA	NA	9	5	2	59.7	39.2	17.2	20.526	0	87.194	95091000	49	Niben101Scf01646g00010	Niben101Scf01646g00010
26.2821	25.8459	25.7329	25.7625	25.9956	26.0639	26.4739	25.6294	25.4304	26.2825	26.0048	26.3836	27.0255	25.54	26.162	27.0918	26.0343	27.1299	26.2531	26.0831	26.2665	NA	NA	NA	30	9	1	60.9	18.9	3.5	54.046	0	117.12	1600700000	146	Niben101Scf01653g02013;Niben101Scf07141XLOC_067814	Niben101Scf01653g02013
23.1892	22.9661	23.0285	23.3116	23.0627	22.9608	23.0118	23.3347	23.197	23.1629	23.1354	23.2594	23.0991	23.425	23.2917	23.1566	23.7305	23.1823	23.3999	22.9015	23.6556	NA	NA	NA	11	11	3	43.5	43.5	11.6	41.57	0	57.079	189140000	118	Niben101Scf01653g02027	Niben101Scf01653g02027
20.2939	21.2828	21.3387	20.9866	20.5119	21.3851	20.0926	21.4331	20.5479	20.5238	21.5632	21.1198	21.023	21.2522	21.6011	21.2852	21.1986	21.3131	21.4256	21.1296	21.5449	NA	NA	NA	4	4	4	16.2	16.2	16.2	52.038	0	71.513	43631000	37	Niben101Scf01655g01015;Niben101Scf31818XLOC_090840;Niben101Scf31817XLOC_090839;Niben101Ctg00008XLOC_000015	Niben101Scf01655g01015
23.6611	23.7804	23.5898	23.5493	24.3616	23.6434	24.7526	23.8468	23.456	23.77	24.5639	24.4389	24.0144	23.7098	23.8523	23.8868	23.8014	23.9194	23.5582	23.7473	23.3147	NA	NA	NA	7	3	3	28.4	18.8	18.8	51.545	0	16.839	324450000	82	Niben101Scf01657g01006	Niben101Scf01657g01006
21.847	23.2015	23.208	22.7457	22.8714	22.8877	22.8806	22.6914	23.1557	23.2746	22.9846	22.495	22.3529	23.3023	23.0173	22.8535	23.1481	22.9853	22.4818	23.7207	22.3173	NA	NA	NA	11	11	11	35	35	35	52.949	0	60.346	157080000	83	Niben101Scf01660g00007	Niben101Scf01660g00007
22.171	22.1843	21.848	22.0704	22.1668	22.1892	22.5047	21.6992	22.5009	22.726	22.2968	21.8819	22.2227	22.1422	22.0126	22.3876	21.507	22.2447	22.1028	22.5991	22.9919	NA	NA	NA	14	14	14	42.9	42.9	42.9	53.503	0	45.952	100340000	55	Niben101Scf01660g02013	Niben101Scf01660g02013
25.1569	25.0844	25.1691	25.0651	25.3011	25.0671	25.4201	25.0649	24.9277	25.1699	24.9455	25.1926	25.2388	25.1866	25.2385	24.9628	25.1276	25.1423	25.181	25.1998	24.8309	NA	NA	NA	17	17	8	57.7	57.7	33.5	47.869	0	147.32	742970000	294	Niben101Scf01664g02022	Niben101Scf01664g02022
23.0146	23.2276	22.7612	22.6282	23.526	22.741	23.267	22.96	22.8389	22.9404	23.4241	22.995	23.7876	23.4867	22.6694	23.5082	23.7969	23.171	23.1291	23.5156	23.0939	NA	NA	NA	10	10	10	49.2	49.2	49.2	42.86	0	34.831	198070000	114	Niben101Scf01670g02001;Niben101Scf01670XLOC_024723	Niben101Scf01670g02001
25.331	25.0764	25.3641	25.2352	25.2927	25.0849	25.4735	25.2868	25.1033	25.3121	25.3766	25.4441	25.0921	24.8732	25.4975	25.2051	25.2794	25.8453	25.6696	25.5191	24.9245	NA	NA	NA	19	19	2	48.5	48.5	6	63.38	0	142.64	812490000	219	Niben101Scf01670g04001;Niben101Scf01670g04003	Niben101Scf01670g04001
23.5223	23.4392	22.9731	22.6789	23.8658	23.1299	24.3517	23.3366	22.8219	22.9869	23.3367	23.591	23.7399	22.6521	23.8666	22.7956	22.4982	23.4269	22.3301	22.975	23.3065	NA	NA	NA	26	2	2	62.7	7.5	7.5	53.533	0	5.9492	262910000	46	Niben101Scf01671g02002	Niben101Scf01671g02002
26.4802	26.1539	26.1433	26.2122	26.4714	26.2307	26.3702	26.1639	25.9325	26.1019	26.1577	26.2519	26.387	26.0916	26.4181	26.37	25.9481	26.3556	26.2517	25.8808	26.0805	NA	NA	NA	31	31	6	57	57	8.8	71.038	0	323.31	1587000000	483	Niben101Scf01673g01007	Niben101Scf01673g01007
23.1185	23.5403	23.2946	23.6518	23.9363	23.4682	23.6998	23.7569	23.8583	24.1152	24.6172	24.8631	23.2242	23.8372	23.0034	23.4471	23.927	23.7685	23.2737	23.2826	23.2149	NA	NA	NA	14	13	1	52.1	50	2.1	36.415	0	130.92	300940000	113	Niben101Scf01676g00026	Niben101Scf01676g00026
22.1973	21.6912	22.2569	19.586	20.3549	20.9155	18.5435	21.6717	23.1056	22.8591	20.7184	20.7318	23.8869	20.9936	22.2323	21.0508	20.4572	18.4735	22.8988	20.5961	23.7757	NA	NA	NA	3	3	3	18	18	18	20.345	0	37.989	78823000	31	Niben101Scf01676g01002;Niben101Scf05764XLOC_061100;Niben101Scf03050g04002;Niben101Scf01701g12001	Niben101Scf01676g01002;Niben101Scf05764XLOC_061100
24.5131	24.694	24.624	24.5601	24.9389	24.7783	24.8288	24.4858	24.5079	24.525	24.6448	24.763	24.6643	24.6391	24.2898	24.5556	24.7114	24.7655	24.6504	24.6536	24.6579	NA	NA	NA	14	9	9	57.3	39.4	39.4	35.155	0	158.2	525210000	153	Niben101Scf01677g04003	Niben101Scf01677g04003
22.6201	22.9012	22.5	22.7483	22.8337	22.646	22.5238	22.6375	22.3442	22.5618	22.72	22.7351	22.5333	22.0666	22.5331	22.349	22.5104	23.059	22.5695	22.9758	22.4197	NA	NA	NA	16	8	8	43.6	29.3	29.3	66.094	0	69.598	149720000	96	Niben101Scf01681g02007	Niben101Scf01681g02007
25.2449	25.4581	25.4605	25.4387	25.437	25.3604	25.5164	25.4173	25.2191	25.377	25.5983	25.5218	25.4437	25.5538	25.5617	25.7487	25.5912	25.559	25.5389	25.3965	25.3667	NA	NA	NA	25	25	25	63.2	63.2	63.2	57.89	0	225.51	911520000	333	Niben101Scf01681g10001	Niben101Scf01681g10001
21.0031	21.2578	21.0283	21.0298	21.4938	21.0778	21.2234	21.1572	20.7594	21.0107	21.2711	21.2116	21.196	20.5852	19.5306	20.7821	21.1474	21.3509	21.0046	21.127	19.882	NA	NA	NA	5	4	4	21.7	18.3	18.3	33.663	0.00027367	3.7469	43716000	10	Niben101Scf01681g13001	Niben101Scf01681g13001
26.5663	26.6006	26.183	26.1735	26.7691	26.1493	26.7316	26.2492	26.0164	26.4972	26.6566	26.615	26.4687	26.181	26.4922	26.5722	26.4126	26.6193	26.2829	26.532	26.3873	NA	NA	NA	33	33	8	71.8	71.8	17.3	70.079	0	323.31	1859200000	573	Niben101Scf01681g14014;Niben101Scf01681g14017	Niben101Scf01681g14014
21.3828	20.8545	19.6076	18.5755	19.4516	19.7085	19.9492	19.2954	19.1769	20.3543	19.5875	19.7615	19.5052	20.4553	20.6149	18.9709	19.8218	19.7904	20.4999	18.8825	19.7538	NA	NA	NA	17	5	5	36.9	15.1	15.1	75.565	0	29.345	19165000	25	Niben101Scf01683g03005;Niben101Scf01683g03006;Niben101Ctg13095g00002	Niben101Scf01683g03005
20.0709	20.0212	19.8774	20.1164	21.1385	20.0912	20.021	20.3302	18.3066	20.0343	19.681	19.8063	20.2294	19.7795	20.817	20.0501	20.0204	19.8848	20.0635	20.1084	19.2806	NA	NA	NA	3	3	1	11.3	11.3	4.4	35.759	0.001241	2.364	20551000	8	Niben101Scf01687g01012	Niben101Scf01687g01012
26.0175	25.938	25.7225	25.6715	26.2021	25.9817	26.0398	25.812	26.0624	25.9101	26.1238	26.1487	26.1225	25.9605	26.0265	26.166	25.9386	26.293	25.6349	26.0313	26.0449	NA	NA	NA	36	36	36	51.9	51.9	51.9	88.896	0	266.15	1318400000	534	Niben101Scf01688g02006	Niben101Scf01688g02006
19.9907	21.7004	20.3535	22.2356	21.8941	19.7052	21.6493	21.6875	22.0934	21.2965	22.2373	22.0528	21.2402	22.0989	22.0469	19.8342	19.2331	21.8963	21.7177	22.5103	21.6179	NA	NA	NA	8	3	3	40.6	15.3	15.3	27.526	0	9.736	65862000	29	Niben101Scf01689g00003	Niben101Scf01689g00003
20.6606	19.1701	20.6251	20.5546	20.9612	20.8742	20.9422	19.8995	20.1708	20.8183	20.4426	20.6488	20.7828	20.2821	20.8945	20.3281	19.1184	20.7423	20.8694	20.6424	19.4536	NA	NA	NA	7	7	7	20	20	20	63.375	0.004187	1.6677	29518000	18	Niben101Scf01691g01017;Niben101Scf04914g00017	Niben101Scf01691g01017;Niben101Scf04914g00017
22.0415	22.248	22.2342	21.9597	22.4837	21.8881	22.5939	22.3569	22.0374	22.1539	22.1938	22.4323	22.3092	22.1638	21.7913	22.2103	22.332	22.4193	21.8712	21.8735	22.31	NA	NA	NA	5	5	1	53.8	53.8	11.1	26.548	0	16.373	100470000	86	Niben101Scf01692g05001;Niben101Scf02130g00003	Niben101Scf01692g05001
22.035	21.7779	21.8851	21.4016	22.0216	21.4157	22.0307	21.5764	22.1698	22.0643	21.895	22.1553	22.215	21.9641	21.8462	21.7894	21.9523	21.7448	21.6655	21.7263	22.6434	NA	NA	NA	9	9	9	33.4	33.4	33.4	48.987	0	64.104	79911000	62	Niben101Scf01692g05003;Niben101Scf36218XLOC_091442;Niben101Scf01692g05002	Niben101Scf01692g05003;Niben101Scf36218XLOC_091442
26.6915	26.5141	25.803	26.1493	26.5418	26.3978	26.5043	26.164	25.9586	26.3928	26.2456	26.4328	25.7692	25.929	26.2353	26.2465	26.2136	26.6056	26.421	26.4966	25.8656	NA	NA	NA	12	12	12	57.9	57.9	57.9	26.029	0	266.53	1611700000	228	Niben101Scf01693g01003;Niben101Scf04560g07010	Niben101Scf01693g01003
24.9662	24.3465	24.0056	24.0707	24.7149	23.9297	24.5099	24.1995	23.7902	24.3359	24.2361	24.4806	24.8723	24.1518	24.4702	24.5301	24.3066	24.6188	24.3405	24.0617	24.3237	NA	NA	NA	9	7	3	51.1	45	25.5	24.831	0	33.302	476580000	167	Niben101Scf01694g02008;Niben101Scf01694g05001	Niben101Scf01694g02008;Niben101Scf01694g05001
21.3173	20.6664	21.4242	21.8142	21.1546	20.4186	21.2902	20.6732	20.8288	20.7593	21.0883	21.1236	20.1291	21.2424	19.9333	20.919	20.6321	20.5056	21.3236	20.7371	20.8871	NA	NA	NA	3	3	3	7.9	7.9	7.9	50.287	0	5.1054	39503000	21	Niben101Scf01696g02013;Niben101Scf12045XLOC_081977	Niben101Scf01696g02013;Niben101Scf12045XLOC_081977
28.7547	28.5733	28.3384	28.0359	28.5617	28.5798	28.7809	28.2441	28.1865	28.6976	28.4721	28.6178	28.587	27.8924	28.4338	28.7414	28.5164	28.9818	28.4614	28.6301	27.8251	NA	NA	NA	28	28	10	73.9	73.9	27.2	42.532	0	323.31	7732200000	648	Niben101Scf01696g06050;Niben101Scf30320XLOC_090621	Niben101Scf01696g06050;Niben101Scf30320XLOC_090621
24.9701	24.4972	25.1381	24.812	24.7149	24.9978	24.7377	25.0497	25.1991	25.0605	24.6955	25.0524	24.839	25.367	25.3613	24.7418	25.0235	25.1102	24.7268	24.7171	25.1851	NA	NA	NA	15	15	11	73.2	73.2	48.5	36.247	0	171.09	619510000	218	Niben101Scf01696g06053	Niben101Scf01696g06053
26.792	26.9247	26.7308	26.7506	27.1226	27.1303	27.1088	27.1281	26.4444	26.5422	26.8852	27.0965	26.7007	26.4963	26.7417	26.0126	26.2387	26.3327	26.8041	26.3671	25.8254	NA	NA	NA	36	26	24	81.5	61.1	56.1	63.287	0	286.56	2204100000	427	Niben101Scf01697g23018	Niben101Scf01697g23018
19.9898	20.4509	20.3184	19.9177	20.0752	20.5361	20.831	20.6481	19.6432	20.5677	21.021	20.9864	19.5571	21.0683	20.9485	20.6401	21.0005	21.0294	20.9221	21.0318	20.6451	NA	NA	NA	4	3	3	28.3	23.5	23.5	20.581	0	62.34	32167000	34	Niben101Scf07042XLOC_067470;Niben101Scf01699g00004	Niben101Scf07042XLOC_067470;Niben101Scf01699g00004
21.8261	21.0269	20.9639	21.3291	21.5795	21.5178	21.7921	21.6317	21.084	21.4007	21.925	21.9048	21.9682	20.8803	21.9243	21.4368	20.703	21.3569	21.315	20.8372	19.8679	NA	NA	NA	3	3	3	16.2	16.2	16.2	40.284	0	7.4963	55302000	21	Niben101Scf01701g00013	Niben101Scf01701g00013
20.1471	19.8198	20.5002	20.4773	20.5159	20.0006	20.228	19.2908	20.4871	19.2491	19.4915	19.5032	20.2286	19.7803	20.4267	19.5242	20.0226	17.4503	20.1498	20.2447	18.9769	NA	NA	NA	2	2	2	52.3	52.3	52.3	7.3192	0	11.171	20092000	20	Niben101Scf10490XLOC_079125;Niben101Scf01701g07006	Niben101Scf10490XLOC_079125;Niben101Scf01701g07006
21.1568	21.9564	21.3584	21.3398	21.5303	21.6651	21.3345	21.7616	21.5223	21.1431	21.7573	21.0735	20.9367	21.9905	21.9941	20.88	21.2706	20.8956	21.0982	22.1014	21.3253	NA	NA	NA	6	6	2	18.9	18.9	8.4	48.197	0	31.717	56447000	34	Niben101Scf01701g07007	Niben101Scf01701g07007
25.9038	26.6779	26.3075	26.8162	26.5587	26.361	26.0759	26.3861	26.6606	26.2183	26.6077	26.5435	26.2861	26.5733	26.7528	26.3924	26.5303	26.3674	26.7213	26.7897	26.2809	NA	NA	NA	13	4	4	94.3	27.9	27.9	13.546	0	50.323	1797700000	87	Niben101Scf01701g07009	Niben101Scf01701g07009
19.7138	19.9159	19.9951	19.4461	19.7885	18.8056	19.2953	19.9015	21.2717	19.2029	19.8664	19.7347	19.5671	19.8657	19.7085	19.993	19.7758	19.7183	19.5987	20.1306	18.4261	NA	NA	NA	3	2	2	19.6	15.7	15.7	25.938	0	4.7272	15717000	17	Niben101Scf01702g00001	Niben101Scf01702g00001
21.3341	20.3232	21.7917	20.1284	18.8854	18.1598	21.6817	21.2879	18.967	21.5999	21.3636	21.3506	18.8212	18.7838	21.4953	21.302	21.8676	21.2857	18.3575	20.7894	19.7232	NA	NA	NA	3	3	3	15.4	15.4	15.4	20.843	0.0083881	1.4236	46213000	17	Niben101Scf01706g00025;Niben101Scf28881XLOC_090417;Niben101Scf28881XLOC_090416	Niben101Scf01706g00025
19.9848	20.157	20.107	19.6227	19.9989	20.2506	19.7838	19.7475	19.6925	20.065	20.193	20.2574	19.9391	19.8796	20.163	20.1328	20.1312	20.2163	20.6409	20.2752	19.0322	NA	NA	NA	2	2	2	9.3	9.3	9.3	42.793	0.00026525	3.2854	20405000	7	Niben101Scf01710g01003	Niben101Scf01710g01003
25.5288	25.5391	25.3143	25.3185	25.5899	25.5932	25.4408	25.2724	25.3751	25.3847	25.3347	25.452	24.9954	25.4714	25.4099	25.3454	25.4958	25.4283	25.7301	25.8361	25.2391	NA	NA	NA	17	9	2	67.8	50.6	14.9	29.537	0	175.29	892680000	198	Niben101Scf01710g01013	Niben101Scf01710g01013
22.5472	22.1232	22.1836	22.6945	23.2538	22.9548	22.8593	22.1751	20.1963	22.2039	22.4806	22.7715	22.7587	19.9805	20.6636	22.9638	22.5532	23.1127	22.1311	22.5755	19.966	NA	NA	NA	22	2	2	48.3	2.4	2.4	63.327	0	8.7855	133640000	41	Niben101Scf01710g01015	Niben101Scf01710g01015
26.0501	26.3943	25.2094	25.2191	25.872	26.0784	26.0296	25.3592	24.9446	25.8871	25.9748	26.0151	25.9176	24.7174	24.9126	25.8365	25.2497	25.8783	25.7594	26.3076	25.0298	NA	NA	NA	35	4	4	82.2	16.2	16.2	43.959	0	151.67	1206000000	95	Niben101Scf01718g01001	Niben101Scf01718g01001
24.342	23.8679	23.3156	23.6055	23.5541	23.4152	23.9704	23.2775	24.1855	24.2019	23.4453	24.0215	23.7612	23.7824	24.0027	24.3354	24.633	24.4055	23.8936	24.4557	23.8257	NA	NA	NA	4	4	4	21.4	21.4	21.4	46.294	0	88.301	310760000	54	Niben101Scf01718g01010	Niben101Scf01718g01010
21.7919	21.7997	21.7601	21.9199	22.6146	21.9302	22.1812	21.3795	22.0498	22.1535	22.0228	22.2232	22.0658	22.0404	22.3625	22.2496	21.9729	22.2276	22.0501	21.3429	21.6193	NA	NA	NA	13	13	13	28.8	28.8	28.8	99.943	0	64.846	85879000	85	Niben101Scf01718g06002;Niben101Scf02908g03006;Niben101Scf01768g02028	Niben101Scf01718g06002;Niben101Scf02908g03006
20.5739	20.496	21.738	20.6033	21.4113	20.6365	20.9012	20.9402	20.0322	20.7225	20.275	20.99	20.8584	21.3925	21.6055	20.6613	21.2897	20.7148	20.9195	20.8506	21.342	NA	NA	NA	9	9	9	8.8	8.8	8.8	161.54	0	55.915	40978000	26	Niben101Scf01719g08001;Niben101Scf06583XLOC_065280;Niben101Scf04958g00013;Niben101Scf01719g08010;Niben101Scf01171g08015;Niben101Scf01146g09030;Niben101Scf04663g01005;Niben101Scf02655g00002;Niben101Scf13029XLOC_083324;Niben101Scf01374g10002;Niben101Scf04046g00002;Niben101Scf01146g09015;Niben101Scf03802g00022;Niben101Scf03426g02006;Niben101Scf06535XLOC_065072;Niben101Scf03714g04012;Niben101Scf10900…	Niben101Scf01719g08001;Niben101Scf06583XLOC_065280;Niben101Scf04958g00013
22.2182	21.59	21.9393	21.6848	21.7528	21.983	21.8723	21.5105	20.3567	22.0708	21.9519	22.1534	22.3233	20.8227	21.415	21.785	21.8949	22.4952	21.6173	22.3408	19.4289	NA	NA	NA	7	3	3	52.3	25.2	25.2	29.075	0	7.5037	76993000	43	Niben101Scf01722g03009	Niben101Scf01722g03009
19.8884	20.5285	20.435	20.2295	20.6562	20.7773	20.3073	20.4338	20.9753	20.3353	20.9813	20.5702	20.5338	21.0689	20.1894	20.641	21.0875	20.4781	20.1377	20.2355	20.5668	NA	NA	NA	4	4	4	52.2	52.2	52.2	10.4	0	8.2576	29923000	18	Niben101Scf01727g05001;Niben101Scf06886XLOC_066673;Niben101Scf00339g10010;Niben101Scf06172XLOC_063311;Niben101Scf01362g02001;Niben101Scf01326g06002	Niben101Scf01727g05001
20.4745	19.8594	19.8552	18.9078	20.7281	18.8917	19.306	20.3481	20.0944	19.3446	19.5769	19.3648	19.1431	19.5931	20.6318	19.3056	19.4128	19.5153	18.7445	19.8207	20.327	NA	NA	NA	2	2	2	20.3	20.3	20.3	28.272	0.00027159	3.6524	11429000	8	Niben101Scf01727g07008	Niben101Scf01727g07008
19.3477	20.9009	19.0715	18.5652	21.588	21.262	20.5179	20.7995	19.226	21.1087	21.2486	21.8049	21.1951	19.2165	21.1293	21.0183	20.9278	21.2405	20.963	20.9731	20.1933	NA	NA	NA	23	3	3	72.2	14.3	14.3	39.922	0	9.015	43194000	23	Niben101Scf01728g00004	Niben101Scf01728g00004
25.6828	25.7076	25.1054	25.0488	26.0639	25.5186	25.7137	25.2611	24.8896	25.0141	25.3695	25.6887	25.1806	24.8044	24.5222	24.4744	25.0153	25.1328	25.2459	24.7651	24.687	NA	NA	NA	17	17	2	61.7	61.7	9.1	51.036	0	297.15	892100000	366	Niben101Scf01729g01015	Niben101Scf01729g01015
19.1253	19.0201	18.4307	19.3249	19.1867	17.7792	19.2948	19.196	19.5405	19.2837	19.1266	19.3608	19.3667	19.0679	20.1491	18.6606	19.8703	19.373	18.9937	18.7872	20.5192	NA	NA	NA	2	2	2	5.5	5.5	5.5	57.95	0	6.2074	10294000	4	Niben101Scf01731g08001	Niben101Scf01731g08001
19.9442	19.9879	19.2445	19.5272	19.4853	19.598	20.2617	18.8773	19.6902	19.6347	19.7804	20.3358	20.3854	19.2411	20.4822	19.9996	20.0356	19.2999	20.2097	19.9289	18.6514	NA	NA	NA	3	3	3	17.9	17.9	17.9	21.226	0.0080037	1.4958	14950000	5	Niben101Scf16254XLOC_086626;Niben101Scf01734g00001;Niben101Scf02093g05001	Niben101Scf16254XLOC_086626;Niben101Scf01734g00001
23.0699	22.9287	22.5942	22.6453	23.2046	22.8697	22.9623	22.5982	22.8368	23.1001	23.4759	23.1713	22.9015	22.9533	23.0837	23.2274	23.1037	23.218	22.8435	23.1055	22.9396	NA	NA	NA	12	6	6	65.3	36.1	36.1	23.545	0	82.333	170730000	92	Niben101Scf01738g04008	Niben101Scf01738g04008
22.458	22.1184	22.2924	21.4535	22.8271	21.9343	22.6039	21.8133	21.3341	21.7036	22.1892	22.2641	22.1859	21.4845	22.9843	21.7691	21.3353	21.6405	22.4649	21.5735	20.0942	NA	NA	NA	12	12	2	28.6	28.6	5.3	65.862	0	14.279	92485000	40	Niben101Scf01739g03002	Niben101Scf01739g03002
25.0941	25.2011	25.0484	25.0221	25.1007	25.1584	24.8658	24.9435	24.8286	24.9535	25.4592	25.248	25.2579	25.2668	25.1284	25.4508	25.3355	25.3468	25.0659	25.4443	25.3155	NA	NA	NA	21	21	2	67.8	67.8	11.6	54.401	0	155.67	746090000	311	Niben101Scf01739g04002	Niben101Scf01739g04002
25.2325	25.2087	25.2942	25.2136	25.6226	24.8451	25.2746	25.1044	25.0743	25.23	25.2228	25.1488	25.2728	25.3182	25.2649	25.4697	25.5286	25.3481	25.1927	25.6196	25.7069	NA	NA	NA	10	10	2	47	47	10.1	21.816	0	78.249	801670000	181	Niben101Scf01739g05003	Niben101Scf01739g05003
21.9689	22.0671	22.0452	22.4806	22.1451	21.9141	21.7298	22.1231	22.3886	21.686	22.0344	21.8276	22.005	22.5899	22.5976	22.2266	22.1187	22.1596	21.911	22.0354	22.6372	NA	NA	NA	8	8	8	41	41	41	41.843	0	73.412	87843000	75	Niben101Scf01740g16003	Niben101Scf01740g16003
23.1798	22.7624	22.9872	22.7955	22.6433	23.0407	22.9138	23.0709	23.4475	23.3561	23.0109	22.8764	19.563	23.041	19.3355	22.9793	23.3024	23.2385	23.5337	22.8953	23.4747	NA	NA	NA	3	3	3	26.7	26.7	26.7	15.76	0.0016888	2.0952	177720000	12	Niben101Scf01740g17006;Niben101Scf07965XLOC_071277;Niben101Scf00369g09020	Niben101Scf01740g17006;Niben101Scf07965XLOC_071277;Niben101Scf00369g09020
24.3346	24.3722	23.9082	23.355	24.3423	24.1397	24.1966	23.8854	23.3321	24.0503	24.051	24.4865	23.6452	24.3186	23.3788	22.9728	24.2838	24.1341	23.9975	23.658	22.7739	NA	NA	NA	12	9	5	40	33.3	21	46.499	0	166.21	397670000	169	Niben101Scf04287g06007;Niben101Scf01742g05006	Niben101Scf04287g06007;Niben101Scf01742g05006
20.4147	20.7177	20.4533	20.5969	20.2006	20.0852	20.0642	19.3875	18.8431	20.3025	20.2901	20.296	20.5123	19.5421	20.6953	20.2041	20.2971	20.2308	20.2346	19.9802	21.5948	NA	NA	NA	3	3	3	13.1	13.1	13.1	44.115	0.00027012	3.5741	24867000	11	Niben101Scf01746g03004;Niben101Scf00783g04006	Niben101Scf01746g03004
22.1772	22.7883	19.0292	22.3848	22.2084	22.312	22.3081	22.3523	20.4325	22.5611	22.6225	22.1552	20.3444	22.1043	19.5778	22.6649	23.1276	22.9642	22.6786	23.2811	23.4102	NA	NA	NA	2	2	2	6.3	6.3	6.3	30.109	0	11.401	123430000	39	Niben101Scf01756g02004;Niben101Scf03239g05026	Niben101Scf01756g02004;Niben101Scf03239g05026
25.3327	25.2585	25.1219	24.8434	25.4464	25.1101	25.4301	25.3833	25.0439	25.3808	25.5141	25.4437	25.4348	25.1041	25.0344	25.586	25.2565	25.542	25.1573	25.3873	25.2716	NA	NA	NA	22	22	6	65.5	65.5	25	57.358	0	323.31	852810000	308	Niben101Scf01761g05001	Niben101Scf01761g05001
21.5015	21.8074	22.1868	22.1898	22.1214	21.8282	21.9685	21.5749	22.0081	21.7397	21.543	22.0901	21.3733	21.803	22.466	21.2538	21.1839	21.451	21.2958	21.6036	21.1517	NA	NA	NA	5	5	3	39.1	39.1	23.8	28.056	0	111.77	68920000	62	Niben101Scf01764g01013	Niben101Scf01764g01013
20.3172	20.9812	18.7661	21.2514	21.0759	20.9355	21.1469	18.7104	18.2188	20.6258	21.0002	21.2134	19.9454	18.8519	20.2248	21.3526	21.2273	21.1259	20.7177	21.1854	20.348	NA	NA	NA	23	2	2	59.4	10.8	10.8	51.404	0	28.215	43348000	19	Niben101Scf01764g03022	Niben101Scf01764g03022
22.8652	23.1133	23.1857	23.2677	23.3419	23.1715	23.4253	23.1006	22.8421	23.0988	23.3504	23.2719	23.1747	23.4419	23.5806	22.8303	23.0732	22.6331	23.0222	22.1342	22.0601	NA	NA	NA	16	5	5	51.7	15.2	15.2	39.076	0	217.43	177820000	97	Niben101Scf01765g02012	Niben101Scf01765g02012
23.1065	24.0624	23.4877	23.5651	24.2959	23.6843	23.9818	23.6896	23.1208	23.799	24.0684	24.1682	23.3141	24.0098	23.7992	23.2084	24.0115	23.8536	23.8723	24.0959	23.2799	NA	NA	NA	5	5	5	71.9	71.9	71.9	18.464	0	19.056	297210000	84	Niben101Scf01765g03013	Niben101Scf01765g03013
22.0024	21.7393	21.805	22.499	21.9773	21.9713	21.9114	21.7968	22.468	22.362	21.829	21.6532	21.9349	22.1413	22.0949	22.191	22.1984	21.9136	22.8733	22.67	22.1802	NA	NA	NA	6	1	1	21.3	3.7	3.7	30.413	0.0041948	1.7008	86942000	31	Niben101Scf01773g02012	Niben101Scf01773g02012
23.134	21.9649	21.8825	22.5971	22.198	20.2884	20.6793	22.0201	22.5345	21.6631	21.7593	21.2969	22.9681	22.12	22.1941	22.9169	20.4719	22.0628	21.9429	21.9701	22.7213	NA	NA	NA	2	2	2	4.1	4.1	4.1	49.583	0.0077857	1.5109	83660000	10	Niben101Scf01773g03001;Niben101Scf07977XLOC_071303	Niben101Scf01773g03001;Niben101Scf07977XLOC_071303
20.8448	20.9096	20.6979	21.3278	20.7884	21.4964	21.1334	20.5984	20.8697	21.4553	21.3276	21.1513	21.0433	20.046	20.6308	21.5628	21.3746	21.3987	21.0386	21.6536	20.8504	NA	NA	NA	6	6	6	15.5	15.5	15.5	53.64	0	13.074	44687000	30	Niben101Scf01773g06004;Niben101Scf09781XLOC_077295	Niben101Scf01773g06004
30.9304	30.8769	30.7045	30.6937	31.0215	30.6885	30.8536	30.5573	30.5917	30.8344	30.8935	31.0158	30.9203	30.4707	30.5045	30.917	30.8731	30.9898	30.8297	30.7283	30.6499	NA	NA	NA	61	61	1	77.4	77.4	1.8	99.104	0	323.31	39793000000	2174	Niben101Scf01777g03022	Niben101Scf01777g03022
25.4404	25.8273	25.2124	25.0891	25.5964	24.8741	25.573	24.6951	24.6884	25.4568	25.3717	25.5144	25.5182	25.2927	25.319	25.4811	25.213	25.5887	25.2134	25.5962	25.5367	NA	NA	NA	11	11	4	36.3	36.3	12.7	52.591	0	112.06	924780000	178	Niben101Scf01779g01001	Niben101Scf01779g01001
21.6363	21.9126	21.928	22.0546	21.9431	22.1481	22.1136	21.8396	21.785	21.6561	22.0259	21.8612	21.9017	19.3964	22.0661	21.3228	21.0282	21.6408	21.9359	21.9073	21.4685	NA	NA	NA	11	11	11	36.8	36.8	36.8	45.918	0	23.017	73112000	29	Niben101Scf01779g01002;Niben101Scf00298g02001	Niben101Scf01779g01002;Niben101Scf00298g02001
22.2954	23.0585	23.0991	22.7725	22.6402	22.4514	22.2332	22.6611	23.4595	22.6549	23.353	22.8542	23.0304	22.641	23.0089	22.995	23.3378	22.9391	22.9112	22.2204	23.2975	NA	NA	NA	5	5	1	21.7	21.7	4.3	27.065	0	11.905	145320000	42	Niben101Scf01781g01002	Niben101Scf01781g01002
21.7403	21.8108	22.046	21.8678	21.8474	21.6971	21.5116	22.242	22.2444	22.2211	22.1418	22.169	21.6779	22.622	22.6742	21.9017	22.4182	22.4757	21.4371	21.6248	22.2205	NA	NA	NA	4	4	4	57	57	57	12.608	0	48.226	83121000	75	Niben101Scf05290g01011;Niben101Scf01782g05006;Niben101Scf04283g03011	Niben101Scf05290g01011;Niben101Scf01782g05006;Niben101Scf04283g03011
24.4028	24.3561	24.3605	24.3027	24.7667	24.3857	24.3989	24.2665	24.1392	24.1296	24.4256	24.4513	24.2582	24.1559	24.2503	24.3052	24.5378	24.3777	24.0391	24.5421	24.1749	NA	NA	NA	24	23	23	54.2	52.6	52.6	81.355	0	132.88	438150000	231	Niben101Scf01784g06003;Niben101Scf01859g10010	Niben101Scf01784g06003
26.6378	26.186	26.1057	26.4196	26.8834	26.3425	26.4059	26.2339	25.9645	26.385	26.5972	26.4667	26.5725	25.9013	26.2744	26.5417	26.3497	26.6672	26.4004	26.6479	26.0821	NA	NA	NA	20	20	20	59.1	59.1	59.1	40.095	0	298.97	1816100000	451	Niben101Scf11936XLOC_081837;Niben101Scf01789g02047;Niben101Scf11936XLOC_081839;Niben101Scf11936XLOC_081840;Niben101Scf07231XLOC_068251	Niben101Scf11936XLOC_081837;Niben101Scf01789g02047
25.6697	25.4732	24.7245	24.3348	25.5831	24.8622	25.4599	24.7831	24.7353	25.1168	25.6699	25.849	25.3129	24.223	24.2743	25.2183	25.0841	25.5307	25.0202	25.2708	24.5992	NA	NA	NA	14	14	8	35.5	35.5	18	42.403	0	236.93	774570000	214	Niben101Scf01789g03003	Niben101Scf01789g03003
22.139	22.3375	22.3588	22.4635	21.9026	22.2986	21.4932	22.5423	21.8544	22.2266	21.839	21.7395	22.0966	23.0291	20.0004	21.8522	22.072	19.3916	18.7804	19.114	19.4355	NA	NA	NA	4	4	4	16	16	16	37.577	0.00026802	3.4639	71518000	15	Niben101Scf01789g04011	Niben101Scf01789g04011
22.8494	23.0013	22.3995	23.0774	23.227	22.7833	22.8597	22.6534	22.826	22.3412	23.0863	23.0132	22.9668	22.3764	18.4124	22.928	22.7159	22.8473	22.5893	22.8754	22.2269	NA	NA	NA	9	3	3	62.9	32.7	32.7	21.899	0.00027293	3.7173	145620000	29	Niben101Scf01795g04036	Niben101Scf01795g04036
21.423	21.4127	21.4245	21.5759	21.2289	21.5362	21.3743	21.8304	21.6727	21.4548	21.4706	21.1745	21.2406	21.7102	21.9554	21.9711	22.0916	21.5951	21.3291	21.621	22.1444	NA	NA	NA	3	3	3	31.1	31.1	31.1	18.338	0	34.419	60176000	32	Niben101Scf05071g00011;Niben101Scf01795g09008	Niben101Scf05071g00011;Niben101Scf01795g09008
21.8385	21.5311	21.6054	21.7142	21.9313	21.6771	21.7444	21.3804	21.8166	21.7198	22.2008	22.0056	21.7196	21.6838	21.7294	22.1739	21.6408	22.3041	21.8906	22.1826	21.7474	NA	NA	NA	7	7	7	21.3	21.3	21.3	34.166	0	5.8808	82243000	44	Niben101Scf04420g02003;Niben101Scf01795g20002	Niben101Scf04420g02003;Niben101Scf01795g20002
23.2174	23.1201	22.845	23.0614	23.8117	23.6499	23.4217	22.8922	22.7969	23.2481	23.2554	23.4477	23.3312	23.4139	23.3167	23.3992	23.4089	23.6258	23.504	23.3203	23.3506	NA	NA	NA	16	16	8	54.4	54.4	29.8	49.758	0	100.67	214330000	104	Niben101Scf03251g00008;Niben101Scf01797g01001;Niben101Scf05824XLOC_061414;Niben101Scf02564g14006;Niben101Scf01326g05008;Niben101Scf04969g01002;Niben101Scf06172XLOC_063303;Niben101Scf00681g01005;Niben101Scf03243g00006;Niben101Scf03251g00002;Niben101Scf05824XLOC_061426;Niben101Scf01313g06005;Niben101Scf13577XLOC_084040;Niben101Scf21409XLOC_088876;Niben101Scf01866g01035;Niben101Scf02600XLOC_035865;N…	Niben101Scf03251g00008;Niben101Scf01797g01001;Niben101Scf05824XLOC_061414;Niben101Scf02564g14006;Niben101Scf01326g05008;Niben101Scf04969g01002;Niben101Scf06172XLOC_063303;Niben101Scf00681g01005;Niben101Scf03243g00006
22.8572	22.6528	23.4439	23.2394	23.1214	23.0931	22.5037	22.9623	23.0519	22.799	23.2912	23.5059	22.6651	23.2897	23.4491	22.6911	23.4109	23.0121	22.9026	23.3641	23.0808	NA	NA	NA	12	12	12	51.6	51.6	51.6	39.829	0	43.503	175930000	67	Niben101Scf01798g00004;Niben101Scf04452g00005	Niben101Scf01798g00004;Niben101Scf04452g00005
23.7485	23.5629	23.4908	24.0083	23.9625	23.6139	23.3202	23.5405	23.48	23.4439	23.9409	24.0039	23.4601	23.5407	22.56	24.153	24.1675	24.1122	23.857	24.1625	23.956	NA	NA	NA	28	10	10	32.4	12	12	117.64	0	64.363	284510000	98	Niben101Scf01798g05009	Niben101Scf01798g05009
19.7482	21.2274	20.7525	18.2587	19.2775	19.7194	21.6681	20.4065	20.1468	18.9484	19.3666	20.8016	19.3784	20.5381	20.4292	20.0103	18.9986	19.1763	20.6704	20.9198	19.6372	NA	NA	NA	10	2	2	43.5	15.8	15.8	19.431	0	5.5683	26608000	31	Niben101Scf01798g08001	Niben101Scf01798g08001
24.0472	23.7745	23.7208	23.5497	23.8585	23.7397	24.2444	23.9243	23.8234	23.8191	23.6841	23.9959	24.1731	23.8067	24.2098	24.2452	23.3856	23.8301	23.769	23.6228	22.8505	NA	NA	NA	12	12	12	44.9	44.9	44.9	30.218	0	16.347	306500000	107	Niben101Scf01799g02002	Niben101Scf01799g02002
24.0599	23.7009	23.5885	23.6775	23.8823	24.0783	23.9778	23.5221	23.5684	23.9485	23.4228	23.6218	24.0417	23.5425	24.0163	23.5419	23.4256	23.6531	23.7434	22.6418	23.29	NA	NA	NA	14	14	3	36.6	36.6	11.1	62.776	0	203.32	258330000	132	Niben101Scf01802g02003	Niben101Scf01802g02003
20.642	21.0452	20.5808	20.9513	20.9926	21.0412	21.162	20.586	20.4498	20.8989	21.167	19.3782	20.6691	21.0537	20.9523	21.4531	21.5215	21.342	21.3266	18.5878	20.7346	NA	NA	NA	3	3	3	12.9	12.9	12.9	36.577	0.00027701	3.9648	39892000	16	Niben101Scf01812g01010	Niben101Scf01812g01010
23.6171	22.2869	24.5472	23.2572	23.4586	23.4896	23.2826	24.0478	25.4892	24.611	22.7339	22.2501	23.4034	24.2731	25.0583	22.8453	22.4118	23.325	23.9222	23.2017	25.7896	NA	NA	NA	53	4	4	71.8	7.2	7.2	84.614	0	117.84	280610000	74	Niben101Scf01812g02025;REV__Niben101Scf11443XLOC_080860	Niben101Scf01812g02025
24.1143	24.3992	24.1442	23.7425	24.1505	23.7732	24.1705	24.1051	23.9718	24.0983	24.4681	24.0983	24.2413	24.1879	24.2606	24.3211	24.3896	23.9591	24.1304	24.4796	24.2581	NA	NA	NA	15	15	5	58.8	58.8	20.5	38.385	0	150.81	372850000	169	Niben101Scf01817g02017	Niben101Scf01817g02017
23.2089	23.9744	22.9016	22.678	20.4299	23.7001	23.8182	23.4879	22.8892	23.4799	23.4372	23.6763	23.3145	23.5744	22.9158	23.2814	23.2971	23.2618	22.4725	23.8388	22.1262	NA	NA	NA	9	3	3	49.4	22.9	22.9	27.916	0	71.128	205560000	64	Niben101Scf01818g04007	Niben101Scf01818g04007
20.5274	20.698	21.2197	20.3091	20.9371	20.4232	20.1702	19.0291	20.1666	20.4947	20.4344	21.2832	20.752	20.3782	20.6382	20.7094	20.7613	20.8304	20.4042	20.5385	19.777	NA	NA	NA	9	2	2	48.6	13	13	27.778	0	13.017	27110000	4	Niben101Scf01818g04014	Niben101Scf01818g04014
26.4944	26.24	26.1237	26.1153	26.3382	26.2293	26.346	26.2995	25.8064	25.9917	26.1375	26.3222	26.5608	25.9353	26.3207	26.2076	26.0245	26.3009	26.2989	25.8076	25.6461	NA	NA	NA	38	38	7	63.7	63.7	14.4	81.334	0	323.31	1538900000	475	Niben101Scf01818g05006	Niben101Scf01818g05006
23.6302	23.994	23.5188	24.0377	24.0899	23.8337	23.8762	23.931	23.6923	23.8952	24.0095	24.1389	23.3671	24.7905	23.8601	23.6521	24.6294	24.5381	24.0641	24.014	23.8214	NA	NA	NA	22	6	6	65.7	22.3	22.3	48.535	0	86.047	336550000	81	Niben101Scf01818g07001	Niben101Scf01818g07001
22.8374	22.8096	22.713	22.594	23.1167	22.5679	22.7705	22.436	22.3774	22.8085	23.013	22.9682	22.6574	19.1229	22.512	22.786	23.0157	23.153	22.3814	22.9701	22.3776	NA	NA	NA	7	3	3	50.9	25	25	23.126	0	40.222	143120000	71	Niben101Scf01818g09008	Niben101Scf01818g09008
22.3585	22.3451	22.3442	18.9795	24.0498	22.6422	23.7323	22.2612	21.8034	21.8805	22.787	22.9894	23.0528	22.0026	21.4402	23.6654	23.329	24.117	22.9623	22.5336	21.3988	NA	NA	NA	28	3	0	89.1	8.9	0	43.039	0	7.3844	165440000	36	Niben101Scf01820g00025	Niben101Scf01820g00025
25.8273	25.4433	25.5592	25.7871	25.6828	25.5231	25.6867	25.6249	25.6993	25.7298	25.9523	25.9734	25.8866	25.3475	25.9466	25.9508	25.3754	25.9393	25.6274	25.8206	25.6543	NA	NA	NA	20	20	9	54.6	54.6	24.3	54.488	0	181.93	1106200000	381	Niben101Scf01822g13004	Niben101Scf01822g13004
23.135	22.7391	23.0965	22.9293	23.2578	23.1544	22.9932	23.04	23.0379	22.7485	22.6609	23.0835	23.2873	23.1757	22.9545	23.0333	23.1624	22.9768	22.9318	22.7144	22.5892	NA	NA	NA	7	7	7	36.4	36.4	36.4	32.742	0	40.371	165470000	63	Niben101Scf01822g16001;Niben101Scf00056g01003	Niben101Scf01822g16001;Niben101Scf00056g01003
25.4991	25.5485	25.0191	25.1123	25.8568	25.4778	25.4248	25.1177	24.9786	25.2776	25.5784	25.4576	25.3544	25.3673	25.0249	25.4657	25.5767	25.5585	25.2687	25.5366	25.2619	NA	NA	NA	7	7	7	63.9	63.9	63.9	16.074	0	234.78	877410000	159	Niben101Scf01824g00002;Niben101Scf09044XLOC_075185	Niben101Scf01824g00002
23.4748	23.7924	23.9298	24.3588	23.8105	23.6252	23.4296	24.1635	24.182	23.9539	23.7305	23.4941	23.8267	24.4723	24.5854	23.6752	24.2379	23.4687	24.1467	24.3764	24.6458	NA	NA	NA	4	4	2	20.1	20.1	14	20.055	0	25.998	333140000	69	Niben101Scf01824g00017	Niben101Scf01824g00017
21.1762	22.3941	22.1196	21.2001	21.2492	21.3633	21.5497	22.0966	20.2101	21.4066	22.7925	22.1839	19.6969	21.7759	22.0465	21.4726	22.5198	21.3743	22.0336	22.3183	22.4446	NA	NA	NA	4	4	4	19.9	19.9	19.9	42.28	0	14.78	78195000	45	Niben101Scf01826g05013	Niben101Scf01826g05013
29.322	28.9079	29.0654	28.8233	28.9402	28.9475	29.0286	29.0613	29.2054	29.056	28.8756	29.0353	29.2483	28.9779	29.3037	29.1148	28.801	29.268	28.836	29.0506	29.251	NA	NA	NA	18	18	18	67.8	67.8	67.8	33.642	0	323.31	11012000000	687	Niben101Scf02853g02003;Niben101Scf01826g07014	Niben101Scf02853g02003;Niben101Scf01826g07014
21.3145	20.9425	21.1062	21.0493	21.0783	21.4596	20.8245	20.8981	21.307	21.6704	21.148	21.0344	20.9232	21.539	21.3425	21.6308	22.4454	21.7433	21.8499	21.9377	22.5816	NA	NA	NA	5	5	5	11	11	11	46.659	0	6.8725	55556000	29	Niben101Scf03138g01010;Niben101Scf01834g01011;Niben101Scf02537g07001;Niben101Scf03817g16010;Niben101Scf04738g05019;Niben101Scf00525g03009;Niben101Scf04259g01006;Niben101Scf03377g05007;Niben101Scf00970g02006;Niben101Scf00315g01011	Niben101Scf03138g01010;Niben101Scf01834g01011;Niben101Scf02537g07001;Niben101Scf03817g16010;Niben101Scf04738g05019;Niben101Scf00525g03009;Niben101Scf04259g01006;Niben101Scf03377g05007;Niben101Scf00970g02006
21.7677	22.0713	21.8536	22.0446	22.0595	22.0769	21.8986	22.045	22.0601	21.8889	22.6251	22.2168	19.7403	22.6371	21.7847	22.2193	22.353	22.6209	22.0487	22.5163	22.4679	NA	NA	NA	3	3	3	38.8	38.8	38.8	8.9132	0	11.454	93885000	27	Niben101Scf08240XLOC_072351;Niben101Scf02634g04007;Niben101Scf01834g04021	Niben101Scf08240XLOC_072351;Niben101Scf02634g04007;Niben101Scf01834g04021
25.2489	24.8961	24.7316	24.5953	24.6647	24.6428	24.9642	24.8763	25.2506	24.3249	24.7215	24.882	25.6521	24.3504	24.649	24.6783	24.706	24.4454	24.9396	24.1596	25.7921	NA	NA	NA	3	3	1	15.4	15.4	7.7	13.518	0	13.504	576790000	41	Niben101Scf01834g04028	Niben101Scf01834g04028
23.8313	23.6069	23.3333	23.4354	23.6755	23.7916	23.812	23.3283	23.1418	23.5915	23.5951	23.7659	23.4869	22.7899	23.2686	23.9061	23.2333	23.7569	23.5556	23.4217	23.532	NA	NA	NA	7	5	1	69.1	64	15.1	15.995	0	148.31	279260000	127	Niben101Scf01841g01017	Niben101Scf01841g01017
23.887	23.4519	23.8676	24.0282	23.7943	23.5365	23.8641	23.755	23.9433	23.8637	23.6686	24.0519	23.8719	23.2611	23.7213	23.452	22.9565	23.5832	23.4294	23.9115	24.0152	NA	NA	NA	12	4	4	54.5	31.7	31.7	30.94	0	44.738	272570000	69	Niben101Scf01847g01012	Niben101Scf01847g01012
17.9663	20.9513	19.3791	21.3914	21.0714	21.1593	20.7512	20.259	20.4443	20.6974	20.9847	21.2719	18.1032	21.3322	20.6735	21.1292	21.293	18.4746	21.6362	21.268	20.5777	NA	NA	NA	4	4	4	16.4	16.4	16.4	39.627	0	5.6232	40541000	22	Niben101Scf16888XLOC_086975;Niben101Scf01847g02001	Niben101Scf16888XLOC_086975;Niben101Scf01847g02001
28.7095	28.7398	28.8023	29.0598	28.5847	28.7233	28.5051	28.7562	28.5726	28.553	28.6032	28.742	28.2836	28.7956	28.9811	28.6486	28.4368	28.7476	28.6544	28.8334	28.8154	NA	NA	NA	25	15	4	70.3	45.6	15	34.805	0	323.31	8278700000	789	Niben101Scf01847g02012	Niben101Scf01847g02012
26.9375	26.6757	25.8547	25.3897	27.2069	26.3524	26.1634	26.3299	25.635	26.1494	26.598	26.602	26.8054	25.6713	25.869	26.5472	26.4143	27.1507	26.5925	26.3594	25.7795	NA	NA	NA	12	4	4	82.6	32	32	18.044	0	108.57	2017800000	127	Niben101Scf01847g03004	Niben101Scf01847g03004
19.506	19.8483	20.0186	20.2019	19.8519	19.8566	19.7026	20.3226	19.9301	19.8517	20.4599	20.0362	19.574	20.3985	20.337	20.9139	21.2989	20.8252	20.3022	20.1559	20.4164	NA	NA	NA	4	2	2	3.7	1.9	1.9	151.98	0	87.297	23725000	10	Niben101Scf01847g07003	Niben101Scf01847g07003
20.5061	21.5805	21.3471	21.6189	21.2446	21.8938	20.7286	21.1025	21.9547	21.0596	21.6325	20.9658	21.144	22.2777	22.0856	21.3502	21.8789	21.5654	21.5677	21.7713	21.9687	NA	NA	NA	3	2	2	27.5	17.1	17.1	19.677	0	182.38	55855000	30	Niben101Scf01847g08012	Niben101Scf01847g08012
25.4596	25.2547	24.7275	24.8725	25.8254	25.0476	25.4697	24.9605	25.1174	25.2639	25.6803	25.5079	25.6303	24.9595	25.1661	25.3847	25.3135	25.613	24.9704	25.328	25.402	NA	NA	NA	10	10	4	58.8	58.8	32.8	22.671	0	275.37	913380000	256	Niben101Scf01848g01004;Niben101Scf02606g04004	Niben101Scf01848g01004;Niben101Scf02606g04004
24.5781	24.3443	24.0618	23.7674	24.3976	24.327	24.0383	23.8391	19.8216	23.9167	24.8743	24.7771	24.1184	24.2187	21.6736	24.8089	24.518	25.3283	24.1145	25.1474	23.5557	NA	NA	NA	25	3	3	70.8	14.6	14.6	34.297	0	19.392	431770000	57	Niben101Scf01852g01023	Niben101Scf01852g01023
23.8214	24.0584	22.8829	22.8261	24.438	23.2521	23.9738	23.3261	23.1987	24.0031	24.2414	24.0414	24.8739	22.1495	22.4246	23.8925	23.6011	23.8189	23.0761	23.3098	24.4017	NA	NA	NA	12	7	7	83.1	43	43	18.051	0	80.751	318290000	81	Niben101Scf04327g02015;Niben101Scf01852g02002	Niben101Scf04327g02015;Niben101Scf01852g02002
24.6033	24.9457	24.6472	24.7034	24.921	24.6134	25.0489	24.6622	24.6707	24.7774	25.0674	24.8965	25.1051	24.7425	24.7136	25.0146	25.0879	25.0252	24.6707	24.7626	24.137	NA	NA	NA	7	7	3	51.2	51.2	25.1	23.064	0	115.84	639470000	161	Niben101Scf01854g00028	Niben101Scf01854g00028
21.0975	21.1453	21.1026	19.8541	22.025	20.385	21.0525	20.2992	20.5787	19.9778	21.303	21.4977	21.4256	20.0532	20.014	20.2844	21.0792	22.0008	20.5688	21.5088	20.6039	NA	NA	NA	6	3	3	51.8	32.3	32.3	26.789	0.00076065	2.6367	46125000	22	Niben101Scf01856g00016	Niben101Scf01856g00016
23.877	23.362	23.1826	23.2888	23.8388	23.8186	23.8313	23.8347	23.8772	23.7852	23.8283	23.529	24.0418	23.7345	23.8488	23.6668	23.9534	23.4585	23.8055	22.8807	23.3152	NA	NA	NA	25	7	3	81.7	29	14	43.218	0	103.62	274160000	86	Niben101Scf01861g00002;Niben101Scf00402g04010;Niben101Scf00402g04003	Niben101Scf01861g00002;Niben101Scf00402g04010;Niben101Scf00402g04003
24.2565	24.2224	23.7159	23.5837	24.3466	23.8878	23.7548	23.8097	23.4937	23.8396	24.3479	24.0926	23.5635	23.9611	23.4614	23.9498	23.7815	23.8745	23.6161	24.323	23.7125	NA	NA	NA	11	4	4	58	31	31	19.084	0	37.602	319020000	108	Niben101Scf01862g01017	Niben101Scf01862g01017
19.9823	20.7798	20.7104	20.7012	20.546	20.8522	20.6731	20.8317	19.25	20.1693	21.1029	20.6008	20.1645	20.5204	20.7127	21.1771	19.5097	20.8012	20.6614	21.0047	20.9263	NA	NA	NA	2	2	2	5.6	5.6	5.6	56.883	0	33.164	29901000	23	Niben101Scf07811XLOC_070724;Niben101Scf01870g09015	Niben101Scf07811XLOC_070724;Niben101Scf01870g09015
20.6689	21.3497	18.4488	19.0704	21.9831	21.202	21.1253	21.1398	19.8129	21.0228	21.3526	21.4702	20.8533	20.5462	21.3345	20.7267	21.0815	21.3539	21.2075	21.2353	21.1667	NA	NA	NA	4	4	4	17.6	17.6	17.6	48.509	0	19.875	47571000	21	Niben101Scf01876g01023	Niben101Scf01876g01023
23.205	22.731	22.2672	21.9859	23.2985	22.2368	22.9051	22.3438	22.0876	22.8571	23.1596	23.0949	23.0118	21.6479	22.4659	22.973	22.4713	23.1042	22.0683	22.9789	23.0002	NA	NA	NA	31	6	6	70.4	14.4	14.4	70.173	0	57.804	154880000	99	Niben101Scf01881g02001;Niben101Scf01881g02014	Niben101Scf01881g02001
20.043	20.9886	20.5662	20.2454	22.264	21.0503	21.8789	20.5696	18.8532	21.4046	20.5538	20.8265	20.1067	19.4318	21.3047	20.1606	20.6042	19.8234	21.1673	20.1361	19.0607	NA	NA	NA	26	6	4	49	20.9	12	75.858	0	20.828	39862000	35	Niben101Scf01892g02015	Niben101Scf01892g02015
28.5846	28.2129	28.0214	27.8788	28.2414	28.1639	28.6132	27.7988	27.9109	28.2175	28.1915	28.4876	28.5024	27.6226	28.3907	28.752	27.8482	28.7251	28.4115	28.5516	28.1704	NA	NA	NA	27	27	10	48.7	48.7	19.8	89.573	0	323.31	6704100000	755	Niben101Scf01894g02004	Niben101Scf01894g02004
19.6678	19.763	19.7034	20.8457	18.8893	20.182	20.0764	19.6899	20.2242	20.2951	19.8876	19.8999	20.5988	20.4814	19.664	19.7452	18.8314	18.8601	19.6598	18.431	21.0056	NA	NA	NA	4	4	4	41.1	41.1	41.1	12.068	0	7.1883	15130000	11	Niben101Scf01897g05014	Niben101Scf01897g05014
23.7976	23.6612	22.9639	23.1034	24.1777	23.2354	23.3697	23.3499	22.9832	23.1132	24.1856	24.1299	24.0581	23.1934	22.9371	23.9561	23.5418	23.5347	22.9548	23.9266	22.9013	NA	NA	NA	15	6	6	50.6	24	24	46.782	0	17.677	275620000	75	Niben101Scf01899g07007	Niben101Scf01899g07007
20.6887	20.8414	21.3907	18.9759	20.5389	20.6358	20.3273	21.0296	21.3263	20.7724	20.5859	20.8587	18.9295	21.3802	21.0451	20.646	20.8217	21.146	20.5561	21.0374	21.44	NA	NA	NA	3	2	2	8.2	5.8	5.8	85.77	0	9.9572	34818000	29	Niben101Scf01905g00009	Niben101Scf01905g00009
24.2856	24.3255	24.0991	24.0455	24.4138	23.9219	24.2674	23.9313	24.3545	24.2572	24.1848	24.5128	24.2008	23.9281	24.4931	24.2775	23.5613	24.3345	24.0398	24.1298	24.3163	NA	NA	NA	17	17	1	46.7	46.7	1.8	54.813	0	114.02	394020000	147	Niben101Scf01907g00003	Niben101Scf01907g00003
20.01	20.1733	20.1721	20.4371	20.1454	20.1267	20.4556	20.2467	19.5823	20.2772	19.9339	19.8971	20.1326	17.8777	19.4421	20.2421	20.2696	18.896	19.9462	20.0505	19.1633	NA	NA	NA	4	4	4	14.4	14.4	14.4	82.397	0.0068855	1.5346	20905000	10	Niben101Scf01911g05004;Niben101Scf01890g03017	Niben101Scf01911g05004;Niben101Scf01890g03017
18.742	20.1514	20.5184	20.4282	20.9539	20.1867	21.6508	19.9111	19.7288	20.3954	20.5049	20.9986	20.8093	19.4002	19.2779	20.3329	20.0331	20.6457	19.9951	20.1294	19.8678	NA	NA	NA	4	4	4	6.6	6.6	6.6	74.88	0.0057657	1.584	26971000	11	Niben101Scf01912g00006	Niben101Scf01912g00006
20.4245	21.1117	20.809	19.6939	21.2888	20.3429	20.6463	20.9308	20.0352	20.5887	21.4634	21.5779	20.4367	21.3939	19.7976	21.0686	21.4753	21.1001	20.8066	21.8651	20.7698	NA	NA	NA	3	3	2	18.7	18.7	13.5	31.9	0	18.82	39231000	29	Niben101Scf01914XLOC_027610	Niben101Scf01914XLOC_027610
22.7321	24.2207	24.1215	23.6424	24.0657	23.7943	23.9725	23.9631	23.9774	23.9675	24.1903	23.889	23.2575	25.4253	23.432	23.507	25.0674	23.5972	23.8093	24.5997	23.6946	NA	NA	NA	12	12	8	59.8	59.8	46.3	26.529	0	162.32	355040000	134	Niben101Scf01916g00004	Niben101Scf01916g00004
20.2313	21.0145	21.5831	22.2736	21.1784	21.4815	20.9903	21.4066	21.995	21.5414	22.0433	21.2931	22.0085	22.3152	22.2569	21.8785	21.8229	21.7219	21.8102	21.06	21.7342	NA	NA	NA	7	4	4	64.9	47.7	47.7	16.615	0	95.86	61338000	36	Niben101Scf01917g07013	Niben101Scf01917g07013
26.3682	25.7471	25.7115	25.8286	26.0032	26.3731	26.0671	25.8106	26.2784	26.2352	26.205	26.2429	26.5866	25.5365	25.4821	26.2815	26.1811	26.3903	25.9177	26.2499	25.759	NA	NA	NA	8	8	2	37.2	37.2	6.9	20.628	0	52.018	1579400000	192	Niben101Scf01917g08001	Niben101Scf01917g08001
23.1968	22.558	22.845	22.9225	23.9684	22.8418	23.1208	22.8926	22.9833	23.3049	23.1405	23.3076	23.7018	22.6677	22.8884	23.2933	21.7372	23.1408	23.0201	22.5909	22.7259	NA	NA	NA	15	4	4	49.4	17.2	17.2	35.192	0	14.302	188260000	87	Niben101Scf01917g12009;Niben101Scf01230g04021	Niben101Scf01917g12009;Niben101Scf01230g04021
24.9901	24.6263	24.9833	24.3942	25.5611	25.1108	24.4057	25.0116	24.9432	23.9456	24.5159	25.0115	23.2571	25.3424	24.8334	22.5388	25.5048	24.1871	24.7883	23.7338	24.4993	NA	NA	NA	8	8	8	60.6	60.6	60.6	17.8	0	207.48	557030000	152	Niben101Scf01918g04014;Niben101Scf02601g04010	Niben101Scf01918g04014
20.7028	21.2879	21.263	20.7742	21.1436	20.6788	21.2247	20.7872	20.778	20.7799	20.6725	21.1529	20.6983	21.1597	19.1057	20.1309	20.6178	20.974	21.5569	21.4329	20.8457	NA	NA	NA	9	5	4	35.1	24.5	22.2	46.519	0	17.113	40451000	28	Niben101Scf01922g10020	Niben101Scf01922g10020
27.7367	27.3343	27.6415	27.224	27.4927	27.2003	27.9026	27.1818	27.7941	27.9407	27.2906	27.506	27.8049	26.9049	27.6177	27.3778	26.9637	27.4199	27.4237	27.0421	27.8221	NA	NA	NA	8	8	5	61.8	61.8	55	14.215	0	99.618	4735700000	414	Niben101Scf01927g05004;Niben101Scf00551g01026;Niben101Scf01927g05003	Niben101Scf01927g05004;Niben101Scf00551g01026
22.3014	22.0148	22.7463	22.1472	22.7355	22.3569	22.3749	22.3879	21.7122	21.0215	21.9523	21.6435	20.817	21.7228	22.0537	21.1915	20.6716	20.8805	21.7784	20.8713	20.5617	NA	NA	NA	8	8	8	16.9	16.9	16.9	73.229	0	182.53	69522000	41	Niben101Scf01927g05020;Niben101Scf00551g00001;Niben101Scf03307g00020	Niben101Scf01927g05020;Niben101Scf00551g00001;Niben101Scf03307g00020
21.9766	22.7952	22.1327	22.18	22.5904	21.8666	22.3101	22.1044	21.9769	22.6913	22.7969	22.1803	22.3614	22.3933	21.8497	22.6583	22.3059	22.3046	21.7935	22.9959	22.0567	NA	NA	NA	7	7	3	23.2	23.2	9.5	53.842	0	8.67	102250000	28	Niben101Scf01927g05021	Niben101Scf01927g05021
22.6808	23.6682	23.3764	22.8726	23.1694	23.3875	23.6435	22.823	23.5424	23.1954	22.8431	23.1019	22.64	23.6438	23.287	22.2394	23.0347	22.5287	23.2055	23.9171	23.1306	NA	NA	NA	14	14	14	36	36	36	69.591	0	47.7	206300000	83	Niben101Scf01927g07001;Niben101Scf00551g02008	Niben101Scf01927g07001;Niben101Scf00551g02008
28.6625	27.3211	27.7338	28.0155	28.1681	27.8148	28.2304	27.2753	27.2518	28.1909	27.9479	28.6394	27.8456	26.8355	27.6877	27.6661	27.6543	28.2211	27.8104	26.8115	27.6827	NA	NA	NA	14	14	14	59.2	59.2	59.2	40.518	0	294.81	5283500000	482	Niben101Scf01934g02004;Niben101Scf03905g02017	Niben101Scf01934g02004
26.0312	26.1083	25.2172	25.4197	26.0219	25.4251	26.2524	25.5276	24.712	25.7527	25.98	25.8227	25.8744	25.1192	24.805	25.666	25.4747	25.2394	25.6654	25.6523	24.0057	NA	NA	NA	9	9	9	48.1	48.1	48.1	17.844	0	233.1	1124800000	218	Niben101Scf03905g02008;Niben101Scf01934g04020	Niben101Scf03905g02008;Niben101Scf01934g04020
24.3448	24.2792	24.1766	24.126	24.1969	23.9019	24.4447	23.7623	25.138	24.2623	24.1152	24.5526	25.0036	24.1802	24.8016	24.7911	24.9995	24.4611	24.5987	23.5829	24.7806	NA	NA	NA	13	13	5	58.9	58.9	31.3	35.919	0	71.814	404270000	134	Niben101Scf01936g06004	Niben101Scf01936g06004
24.1812	23.2594	23.8246	24.1147	23.8017	23.9813	23.9739	23.665	23.7303	23.8928	23.3753	23.3979	23.7192	23.7187	24.3074	23.7679	22.9902	23.6263	24.2484	22.7397	23.6792	NA	NA	NA	12	12	4	23.2	23.2	8.1	69.478	0	92.488	274710000	117	Niben101Scf01936g07002	Niben101Scf01936g07002
22.2571	22.1545	21.7387	21.9949	22.4338	21.8515	22.2434	21.8682	22.5884	22.1373	22.0372	21.9159	22.7333	22.4731	22.1273	22.121	22.7207	22.2064	21.7858	22.2008	22.7992	NA	NA	NA	6	6	2	49.2	49.2	14.8	21.549	0	37.416	106350000	57	Niben101Scf01937g01004	Niben101Scf01937g01004
27.9742	27.7538	27.759	27.7617	27.8472	27.7158	27.7407	27.7596	28.0016	27.8947	28.0307	27.923	27.7095	27.7953	27.8564	28.1917	27.9738	28.1651	27.6567	27.8932	27.8975	NA	NA	NA	11	11	2	41.2	41.2	8.6	28.76	0	152.8	4643800000	264	Niben101Scf01937g02005	Niben101Scf01937g02005
19.8315	20.6625	20.625	20.2006	21.4888	19.6833	20.8117	20.1381	20.3488	20.7799	21.0398	21.3248	20.3832	20.0235	20.678	20.4452	21.1338	21.1486	20.6713	20.3082	20.2	NA	NA	NA	4	4	4	34.6	34.6	34.6	17.62	0	13.367	33308000	19	Niben101Scf01938g06005;Niben101Scf03018g05013	Niben101Scf01938g06005;Niben101Scf03018g05013
22.7262	22.9441	22.6924	23.2708	22.631	22.8568	22.7618	22.8188	23.0691	22.8864	23.0732	23.2287	23.0564	23.1523	22.963	22.6134	22.9433	23.1833	22.7689	22.9492	22.9153	NA	NA	NA	5	5	5	36.4	36.4	36.4	20.733	0	11.394	161110000	39	Niben101Scf01942g01010;Niben101Scf02090g07010	Niben101Scf01942g01010
21.1916	21.53	21.5265	18.5833	22.0251	21.9925	21.7531	21.7282	19.761	21.5591	22.004	21.957	21.8759	22.2323	19.3369	22.1893	22.6918	19.7722	21.5924	22.0442	19.3632	NA	NA	NA	3	3	3	22.8	22.8	22.8	20.784	0	102.84	72546000	49	Niben101Scf01942g05029;Niben101Scf08308XLOC_072567	Niben101Scf01942g05029
23.2639	22.9936	23.2109	22.5071	23.3416	22.6086	22.9372	23.1508	23.6812	23.3145	23.1666	23.3947	23.2172	23.6523	23.7727	23.1485	23.0258	23.1189	22.8809	22.7806	23.4928	NA	NA	NA	6	6	6	29.5	29.5	29.5	20.173	0	69.203	183930000	84	Niben101Scf01942g06001;Niben101Scf08308XLOC_072566	Niben101Scf01942g06001;Niben101Scf08308XLOC_072566
22.7011	22.3983	22.9843	23.1471	23.0891	22.9717	22.5167	22.682	22.6175	22.5426	22.9893	22.8274	22.8033	22.7058	23.3605	22.9098	23.3281	22.6567	22.9522	23.2394	22.7272	NA	NA	NA	5	1	1	74.3	25.7	25.7	8.5625	0	60.896	149100000	27	Niben101Scf01943g04009;Niben101Ctg15116XLOC_002453	Niben101Scf01943g04009
22.8508	22.5828	22.2655	22.6097	22.766	22.2895	22.983	21.5081	21.4031	22.4622	22.4004	23.0722	21.846	21.6738	22.6179	22.6262	22.6639	22.8314	22.2775	22.2772	22.3256	NA	NA	NA	6	6	3	27.2	27.2	13.7	44.161	0	142.85	127080000	69	Niben101Scf01943g08004	Niben101Scf01943g08004
24.7273	24.626	23.7878	23.9842	25.1242	24.4219	24.9105	24.4143	24.3863	24.5043	24.7822	24.6332	24.6915	24.3694	24.6751	24.5448	25.0177	24.779	24.2722	24.5368	24.1697	NA	NA	NA	8	8	8	64.6	64.6	64.6	25.681	0	107.06	592440000	204	Niben101Scf01945g01014;Niben101Scf05229g04024	Niben101Scf01945g01014;Niben101Scf05229g04024
26.4214	25.7752	26.1142	26.2717	25.873	26.0973	25.9901	25.9432	26.3658	26.0616	25.9861	26.2044	26.4789	26.1227	26.5233	26.3236	26.1023	26.5173	26.2203	25.9569	26.5352	NA	NA	NA	27	27	9	64.5	64.5	22.1	45.026	0	177.94	1459000000	406	Niben101Scf01948g00002	Niben101Scf01948g00002
20.6058	21.0093	18.6291	19.9808	21.3332	20.7254	21.2266	20.4811	20.6045	20.6685	20.9109	21.2563	20.8062	20.5242	20.1424	21.0135	21.1044	21.0091	20.3378	20.7648	19.7335	NA	NA	NA	9	3	3	51.9	20.9	20.9	32.457	0.00027337	3.7283	37096000	16	Niben101Scf01948g00005	Niben101Scf01948g00005
21.7936	22.3482	20.9668	21.9236	22.1802	21.6737	21.9616	21.8388	22.0126	21.8426	21.8154	21.3525	21.4392	21.6837	19.5089	21.7997	21.8431	21.4465	21.8756	22.5442	21.8547	NA	NA	NA	6	6	5	40.5	40.5	28.2	21.682	0	22.328	75752000	50	Niben101Scf01954g01001;Niben101Scf01102g01004	Niben101Scf01954g01001
25.4205	25.6528	25.3313	24.9107	25.2678	25.2545	25.6024	25.354	25.3338	25.3159	25.4757	25.6076	25.2055	25.7766	25.3662	25.0517	25.6181	24.9554	25.212	25.705	25.5823	NA	NA	NA	13	13	11	88.5	88.5	76	21.944	0	282.26	894310000	275	Niben101Scf01954g01019	Niben101Scf01954g01019
26.117	26.5053	26.6819	26.5388	26.6113	26.4441	26.3405	26.3113	26.109	26.107	26.2062	26.1609	25.7596	26.651	26.723	26.417	26.3148	26.0635	26.2276	26.6309	26.5615	NA	NA	NA	10	10	10	66.8	66.8	66.8	20.036	0	323.31	1610700000	201	Niben101Scf01958g02007	Niben101Scf01958g02007
21.491	21.8245	21.4139	20.3074	21.5506	21.4182	21.7308	21.6648	19.2267	21.6171	21.7799	22.5336	20.5925	21.2632	19.502	22.2361	21.7967	22.7875	21.8936	22.344	20.7095	NA	NA	NA	7	1	1	42	13.1	13.1	19.258	0	50.938	69301000	52	Niben101Scf01959g04001	Niben101Scf01959g04001
23.0601	23.0289	22.7452	19.3557	22.4042	22.611	23.15	23.0078	22.2442	23.1797	23.0056	23.5034	23.5427	23.3381	22.9953	19.114	19.1505	19.8134	23.3028	23.9154	23.2539	NA	NA	NA	15	1	1	47.5	5.2	5.2	40.164	0	34.239	177280000	38	Niben101Scf01962g01006	Niben101Scf01962g01006
26.1719	26.6255	26.2895	26.2086	26.8858	26.3187	26.5572	26.404	26.0213	26.1635	26.7722	26.4808	25.9569	26.7048	26.3076	25.8105	26.7615	26.0392	26.0374	26.4145	25.9833	NA	NA	NA	19	19	4	56.3	56.3	16.8	46.48	0	133.25	1816900000	359	Niben101Scf01964g00002	Niben101Scf01964g00002
20.6489	21.2001	21.3513	20.682	21.0141	20.9408	21.5451	20.9993	18.9106	20.8978	20.9209	21.4193	21.3491	20.3911	20.9235	20.9336	20.778	20.7876	21.1561	20.3396	19.2037	NA	NA	NA	6	6	6	29.3	29.3	29.3	36.603	0	7.861	41800000	49	Niben101Scf01964g07003;Niben101Scf00332g12012	Niben101Scf01964g07003;Niben101Scf00332g12012
20.9962	21.0388	17.5832	19.4243	21.2381	20.6142	20.9173	20.2299	19.3813	20.6785	20.5382	20.9344	20.2218	18.932	19.7928	20.4465	20.3339	20.7801	20.2347	20.6319	20.3512	NA	NA	NA	4	4	4	15.5	15.5	15.5	55.984	0	21.574	29792000	19	Niben101Scf01964g09001;Niben101Scf04827g04023	Niben101Scf01964g09001
21.2046	21.2522	20.9731	20.6028	21.424	20.7289	20.8018	21.0909	20.3861	21.038	21.7306	21.5775	20.7968	19.8276	19.8883	21.1951	21.4838	21.0151	19.9736	21.0602	21.119	NA	NA	NA	6	2	2	49.4	21.8	21.8	19.452	0	6.4473	45157000	35	Niben101Scf01964g09004	Niben101Scf01964g09004
20.4243	20.7515	20.2736	20.8061	20.4393	20.8239	20.9244	20.3709	19.7658	20.4957	20.8529	20.9153	21.5616	20.3884	19.7783	21.4232	20.3826	21.129	20.0323	21.0136	20.5823	NA	NA	NA	4	4	4	10.9	10.9	10.9	33.825	0	6.0032	32084000	28	Niben101Scf01968g00008;Niben101Scf24868XLOC_089713;Niben101Scf24868XLOC_089712	Niben101Scf01968g00008;Niben101Scf24868XLOC_089713;Niben101Scf24868XLOC_089712
24.0885	23.9838	23.9627	24.0573	24.1245	24.1111	24.1113	23.9791	24.1363	24.1669	24.1363	24.2107	23.8991	23.9415	24.1756	24.3227	24.3849	24.0417	23.9117	23.9241	24.2531	NA	NA	NA	18	18	17	62.8	62.8	61.3	64.796	0	109.79	353460000	231	Niben101Scf01968g01014;Niben101Scf09584XLOC_076738	Niben101Scf01968g01014
25.8426	26.0677	25.5283	25.6399	26.4484	26.01	26.2493	25.8725	25.6027	25.9449	26.104	26.2961	25.9883	25.5052	25.4763	25.6094	25.7202	25.8918	25.863	25.6724	25.4902	NA	NA	NA	17	17	17	53.9	53.9	53.9	43.013	0	188.15	1401100000	362	Niben101Scf01970g01025;Niben101Scf03053g00001	Niben101Scf01970g01025;Niben101Scf03053g00001
21.5182	21.898	20.8354	20.9783	21.6375	21.3043	21.6121	21.1246	21.484	21.8005	21.7752	21.7795	21.423	21.2362	21.313	18.9972	20.5161	21.2223	21.0284	20.5647	18.9282	NA	NA	NA	7	7	7	19.8	19.8	19.8	60.72	0	13.814	52396000	36	Niben101Scf01970g08013;Niben101Scf00472g03022	Niben101Scf01970g08013
25.5196	28.0108	25.119	26.6995	28.2129	25.4776	25.7931	25.655	25.7576	26.4806	26.6435	25.8672	31.6033	27.2357	25.832	31.629	27.3328	25.8764	25.2789	28.0253	25.7168	NA	NA	NA	13	13	8	49.2	49.2	31.5	41.772	0	281.44	8827900000	276	Niben101Scf01971g01006	Niben101Scf01971g01006
22.6509	23.5295	23.2876	22.4181	23.6853	23.8102	23.4927	23.1529	22.6464	23.7368	23.5908	23.5761	24.0308	23.6991	22.8709	23.7265	23.9788	23.5114	23.4838	24.0149	23.6052	NA	NA	NA	14	14	14	37.6	37.6	37.6	59.473	0	191.92	233350000	92	Niben101Scf01980g10004;Niben101Scf02751g00006;Niben101Scf02537g08001;Niben101Scf02751g02006	Niben101Scf01980g10004
25.43	25.3893	25.1807	25.1588	25.1908	25.1891	25.6901	25.2546	25.3482	25.5208	25.5262	25.5238	25.4533	25.3873	25.1018	25.175	25.3785	25.5656	25.2623	25.5051	25.2746	NA	NA	NA	10	10	4	44.2	44.2	18.2	30.848	0	214.58	868340000	214	Niben101Scf01983g01022	Niben101Scf01983g01022
21.6127	22.1898	21.9282	23.3362	21.9972	22.2847	21.6104	21.8721	22.5208	21.5499	22.2626	21.9323	21.2603	22.9753	22.4608	21.7913	22.6332	21.9122	22.0057	22.0583	20.7934	NA	NA	NA	7	2	2	12.7	2.8	2.8	72.818	0	84.211	107270000	38	Niben101Scf01984g00024	Niben101Scf01984g00024
18.313	18.7817	20.2277	19.6324	18.4173	20.4377	19.2684	19.4448	20.7026	21.1817	19.9677	19.9801	21.3821	21.4652	21.599	20.6094	19.567	19.536	21.4469	17.4029	21.3358	NA	NA	NA	19	2	2	42.4	5.6	5.6	68.509	0	13.423	45120000	33	Niben101Scf01985g02007	Niben101Scf01985g02007
22.5459	22.3794	22.3291	21.7753	22.863	22.416	22.8289	22.095	22.9319	22.5333	22.6176	22.554	22.6339	18.9795	20.0749	22.0917	21.6	22.0626	22.4572	22.6913	23.0878	NA	NA	NA	4	4	1	33	33	9.9	10.655	0	7.5815	112240000	23	Niben101Scf01986g00011	Niben101Scf01986g00011
23.1719	23.399	23.2241	23.4454	23.2691	23.1838	20.6609	23.2382	23.1312	22.9531	23.6683	23.1934	22.5983	23.6684	23.8344	22.9844	23.1045	23.0111	23.1471	23.2417	23.3758	NA	NA	NA	4	4	4	29.7	29.7	29.7	16.461	0	10.497	187180000	41	Niben101Scf05584g03009;Niben101Scf01990g00001;Niben101Scf00447g02008	Niben101Scf05584g03009;Niben101Scf01990g00001;Niben101Scf00447g02008
28.9788	28.8698	29.5225	29.2468	28.0997	29.0766	29.1736	29.0686	29.7289	29.3566	28.3573	29.0467	29.151	28.9984	30.019	28.6525	28.703	28.7628	28.9899	28.7254	28.7374	NA	NA	NA	9	4	3	56.4	24.9	20.4	20.3	0	70.866	10869000000	186	Niben101Scf01991g05015;Niben101Scf01991g05012;Niben101Scf01991g04010;Niben101Scf01991g04009	Niben101Scf01991g05015;Niben101Scf01991g05012;Niben101Scf01991g04010;Niben101Scf01991g04009
21.0445	21.6975	20.9939	20.7639	21.9349	21.815	21.6725	21.3611	20.5291	21.296	21.7977	21.7416	22.1721	20.8963	20.2447	21.9734	21.8033	21.9261	21.6029	21.4793	20.5643	NA	NA	NA	11	4	4	64.5	21.1	21.1	18.994	0	35.197	62510000	44	Niben101Scf01993g00001	Niben101Scf01993g00001
29.0794	29.2562	29.6663	29.1675	29.2586	29.1584	29.0194	29.1308	29.5096	28.7875	29.0367	28.6712	28.8237	29.1685	29.1131	28.472	28.6807	29.0057	28.2752	29.1812	29.2078	NA	NA	NA	3	3	3	56.2	56.2	56.2	14.715	0	76.373	14766000000	959	Niben101Scf01993g08029;Niben101Scf22688XLOC_089204;Niben101Scf01993g08022	Niben101Scf01993g08029;Niben101Scf22688XLOC_089204;Niben101Scf01993g08022
25.2316	25.152	25.1899	25.1361	25.2248	25.2484	25.209	25.453	25.0937	25.29	25.1148	25.0832	25.2119	25.4364	25.1641	25.5433	25.3996	25.4341	25.1055	25.3315	25.2781	NA	NA	NA	14	14	4	72.3	72.3	31	23.233	0	63.083	787930000	209	Niben101Scf01998g02006	Niben101Scf01998g02006
23.9977	24.4127	23.8971	23.1974	25.6469	23.7018	24.7709	23.8652	23.4025	23.758	24.5132	25.2735	24.1453	23.4822	23.0685	23.4111	23.7007	24.4219	23.9384	24.1886	23.2772	NA	NA	NA	59	5	5	78.1	11.2	11.2	94.431	0	45.772	572260000	236	Niben101Scf01998g03010	Niben101Scf01998g03010
23.4639	22.7919	22.845	23.3335	22.8932	23.3249	23.0918	23.189	24.5344	23.3079	22.8977	23.3035	23.0769	23.2746	23.4229	23.895	23.3038	23.4083	22.9662	23.0155	23.6381	NA	NA	NA	25	3	3	56.3	7.5	7.5	53.349	0	28.128	202140000	47	Niben101Scf01998g08005	Niben101Scf01998g08005
17.964	24.2166	18.1824	20.1233	25.0285	24.7046	24.3807	24.4638	19.9232	24.2763	24.4227	24.7269	18.8481	20.4054	19.9242	24.5288	24.5412	24.623	24.012	24.3637	19.7133	NA	NA	NA	9	2	2	39.9	8.4	8.4	20.04	0	49.625	437150000	34	Niben101Scf01999g04007	Niben101Scf01999g04007
28.4004	28.3019	28.3433	28.3359	28.4565	28.3016	28.3086	28.2252	28.242	28.3593	28.2471	28.3948	28.2359	28.4605	28.5214	28.2083	28.2361	28.3425	28.1651	28.3774	28.5879	NA	NA	NA	44	42	3	56.2	53.3	5	133.68	0	323.31	6866300000	970	Niben101Scf01999g06011;Niben101Ctg05829XLOC_000598	Niben101Scf01999g06011
20.7981	19.9052	21.4214	18.8696	19.733	20.6066	19.4288	21.8101	20.8478	19.5356	19.6783	20.1688	19.6129	21.5523	21.4565	19.9086	20.7188	21.4085	19.7012	20.5452	22.42	NA	NA	NA	21	1	1	29.2	3.1	3.1	95.556	0	67.205	27821000	48	Niben101Scf01999g06012;Niben101Ctg01820g00001	Niben101Scf01999g06012
24.6163	24.3173	24.3108	24.6195	25.0846	25.2143	24.5336	24.699	23.6972	24.013	24.9761	24.7925	24.1747	24.5081	25.2221	24.7051	24.9929	24.5185	24.1859	24.8866	24.4686	NA	NA	NA	8	8	4	48.3	48.3	23.4	21.738	0	123.72	515040000	99	Niben101Scf01999g06013;Niben101Scf00621g07006	Niben101Scf01999g06013
21.646	21.6749	20.0622	20.6203	20.6693	20.4416	19.3034	20.3041	20.0639	20.862	19.5028	20.4384	21.8145	21.8613	22.6648	19.8848	19.6009	20.4221	20.0119	19.8769	21.3857	NA	NA	NA	4	2	2	31.2	19.9	19.9	19.395	0	76.409	35352000	19	Niben101Scf01999g07002;Niben101Scf00953g03009	Niben101Scf01999g07002
23.328	23.3503	23.5151	23.684	23.0707	18.9115	22.9321	23.4424	23.8392	23.0901	23.5057	22.9506	23.8986	20.2003	24.1753	23.881	23.533	23.0572	23.4376	23.3943	23.5212	NA	NA	NA	3	2	2	11.9	7.4	7.4	29.95	0	12.151	207740000	33	Niben101Scf02002g00006	Niben101Scf02002g00006
25.4873	24.994	25.0358	24.9478	24.6722	24.0126	25.5023	24.608	24.2945	24.4895	23.5457	23.8657	24.8723	24.6694	24.6177	24.4909	20.3419	23.7205	24.1341	24.8455	24.3076	NA	NA	NA	1	1	1	23.9	23.9	23.9	16.183	0	11.311	500250000	57	Niben101Scf02002g01027	Niben101Scf02002g01027
29.9314	29.9269	29.4649	29.8165	29.7709	29.7132	30.1116	29.8305	29.7442	29.9894	29.9455	29.8856	30.2144	29.5368	29.8687	29.9527	29.649	29.8958	29.8247	29.9507	29.9147	NA	NA	NA	27	27	5	83.5	83.5	27.2	37.613	0	323.31	19267000000	982	Niben101Scf02004g00032	Niben101Scf02004g00032
21.7239	23.1512	21.9906	22.0739	22.8524	20.0444	21.698	21.9296	21.742	20.7167	22.0187	21.2878	21.3185	22.1216	21.7707	21.7632	22.3487	21.2862	21.6413	23.5637	21.4305	NA	NA	NA	4	2	2	15.9	8.5	8.5	20.069	0.0014695	2.2288	84293000	18	Niben101Scf02006g01014	Niben101Scf02006g01014
19.6944	19.9819	20.0448	20.008	20.2077	20.1751	20.2444	20.2184	19.8919	20.3123	20.4254	20.3547	20.0908	20.3021	19.914	20.1121	20.4696	20.4816	20.032	20.4792	19.4755	NA	NA	NA	4	4	4	11.1	11.1	11.1	67.488	0	5.124	22109000	14	Niben101Scf02007g06001;Niben101Scf05399g03003	Niben101Scf02007g06001;Niben101Scf05399g03003
21.1458	20.8169	21.5567	20.0654	21.4132	20.6039	20.6522	21.299	21.044	20.746	20.913	20.7529	21.0602	20.5639	19.7213	21.1664	19.9463	21.0176	20.796	19.4778	20.3583	NA	NA	NA	8	6	6	41.4	33	33	38.36	0	18.072	37189000	14	Niben101Scf02011g04003;Niben101Scf06529XLOC_065034	Niben101Scf02011g04003;Niben101Scf06529XLOC_065034
22.2366	21.7915	21.619	21.7975	21.5362	21.4487	22.0278	21.9536	21.0447	21.873	21.8628	21.3766	22.1628	21.4595	21.8807	22.0835	21.5651	21.3722	22.3483	22.2321	22.2843	NA	NA	NA	17	1	1	41.1	2.8	2.8	44.451	0.00026476	3.2566	73009000	37	Niben101Scf02012g01011	Niben101Scf02012g01011
24.5356	24.7954	24.2646	24.3439	24.5077	24.7144	24.5941	24.7009	24.3905	24.5997	24.7142	25.0698	24.449	24.5607	24.3248	24.6196	24.4657	24.8998	24.5403	25.042	24.6909	NA	NA	NA	14	7	7	49.5	30.5	30.5	34.57	0	159.75	510900000	100	Niben101Scf02014g00020	Niben101Scf02014g00020
24.9081	24.8154	24.1805	24.1947	25.1723	24.3075	24.5561	24.3905	24.0577	24.2702	24.5936	24.5289	25.012	23.9491	23.8079	24.6912	24.0549	24.4895	24.3831	24.8595	24.5577	NA	NA	NA	8	3	3	53.4	28.6	28.6	28.244	0	121.98	477010000	111	Niben101Scf02015g01007	Niben101Scf02015g01007
23.8434	24.17	24.3107	24.1524	23.71	23.9192	24.1139	24.1987	24.1822	23.9577	24.2188	24.244	24.1279	24.7225	24.9343	24.1522	24.236	24.01	24.1163	24.1465	24.521	NA	NA	NA	22	3	3	66.3	10	10	37.302	0	14.275	358800000	44	Niben101Scf02016g00005	Niben101Scf02016g00005
29.107	28.6702	28.8689	28.5129	29.0386	28.9816	29.1426	28.9927	28.782	28.8274	28.888	29.188	28.9822	28.5513	29.0823	28.8784	28.5283	29.1247	28.8768	28.8047	28.112	NA	NA	NA	30	30	9	68.6	68.6	23.8	44.173	0	323.31	10451000000	923	Niben101Scf02021g01005	Niben101Scf02021g01005
20.9853	22.8793	19.4887	21.0085	22.5628	21	21.417	22.4834	20.405	20.7596	22.6411	21.0154	20.7338	21.4387	21.1118	20.8967	21.7044	21.0201	19.4228	22.7958	21.8892	NA	NA	NA	19	6	6	48.2	21.5	21.5	63.127	0	68.059	66153000	33	Niben101Scf02023g01002	Niben101Scf02023g01002
26.5016	26.2311	26.1189	26.5244	26.3489	26.2898	26.4574	26.3999	26.622	26.3693	26.4016	26.4828	26.6019	26.4362	26.3446	26.6851	26.6444	26.7257	26.2761	26.2818	26.5571	NA	NA	NA	13	13	1	67.1	67.1	16.5	27.147	0	323.31	1753700000	290	Niben101Scf07066XLOC_067592;Niben101Scf02025g00002	Niben101Scf07066XLOC_067592;Niben101Scf02025g00002
20.0763	20.4861	20.8858	21.0589	21.1916	20.7646	20.8455	19.8234	19.8512	18.9349	20.3453	20.5532	18.8854	21.4199	20.9804	19.9171	20.7503	20.5476	20.8077	20.6318	20.0848	NA	NA	NA	8	4	2	31.4	18.9	12.7	46.203	0.00076026	2.6357	28476000	12	Niben101Scf02026g02001	Niben101Scf02026g02001
25.046	24.8144	24.6843	24.5746	25.0658	24.9841	25.1861	24.6993	24.4111	24.6746	24.7646	25.1552	25.1763	24.7204	24.7564	25.0724	24.8373	25.0273	25.0929	24.6443	24.3095	NA	NA	NA	39	10	10	50	14.5	14.5	107.79	0	251.27	638940000	133	Niben101Scf02027g01022	Niben101Scf02027g01022
23.8157	23.6904	23.5601	23.7061	23.8453	23.665	23.909	23.4143	23.8403	23.5953	23.6684	23.8868	24.0466	23.9147	23.8039	23.8639	23.8722	23.7494	23.7525	23.6891	24.0785	NA	NA	NA	18	18	18	43.5	43.5	43.5	65.531	0	158.41	292600000	197	Niben101Scf02027g02003;Niben101Scf02581g03016	Niben101Scf02027g02003
22.0507	22.6381	21.5975	21.5718	22.933	22.6104	22.2119	22.1301	22.0846	21.2644	22.5957	22.4479	21.8642	21.8637	21.9255	22.2671	22.7027	21.8088	22.216	23.0434	20.1758	NA	NA	NA	7	7	2	55	55	25.6	19.599	0	21.718	102080000	47	Niben101Scf02029g01001	Niben101Scf02029g01001
22.9301	23.4064	23.676	23.828	22.7866	23.2098	22.9741	23.2998	23.5456	23.0412	23.2165	23.2643	22.4475	23.8769	23.9754	23.0622	23.6406	23.0105	23.4979	23.1573	23.4307	NA	NA	NA	16	4	4	37.9	16	16	47.329	0	194.56	199030000	82	Niben101Scf02030g02011	Niben101Scf02030g02011
24.2836	23.1889	23.0719	23.2984	23.4894	23.2451	24.228	23.8431	24.6283	23.8829	23.5803	24.0956	24.3661	23.7085	24.9286	24.0016	24.0062	23.7689	23.4224	23.5579	23.6743	NA	NA	NA	43	3	1	55.5	4	2.6	77.128	0	35.104	307270000	50	Niben101Scf02030g04003	Niben101Scf02030g04003
18.3812	18.0192	18.4217	18.2618	20.4778	19.3619	17.6905	18.8438	18.4006	18.8097	17.9697	18.3941	19.2101	18.5528	20.1068	19.2968	18.4888	17.8116	18.0425	18.3916	20.3167	NA	NA	NA	1	1	1	7.3	7.3	7.3	27.818	0.0010111	2.591	4387100	11	Niben101Scf02034g04014	Niben101Scf02034g04014
29.5649	29.8711	29.2199	29.3297	29.709	28.7894	29.4652	29.4749	29.0615	29.3418	29.2482	29.2287	29.6474	29.549	29.3559	29.6168	29.5452	29.0583	29.2656	29.0605	29.6827	NA	NA	NA	10	10	10	70.4	70.4	70.4	27.692	0	311.39	16227000000	1797	Niben101Scf02041g00002	Niben101Scf02041g00002
25.3246	25.3625	25.0565	25.2171	25.7659	25.2419	25.698	25.1765	24.6518	25.0669	25.2717	25.2754	25.7086	25.1357	24.9787	25.3427	25.3899	25.516	25.1661	25.5839	24.7476	NA	NA	NA	15	15	3	54.8	54.8	11.4	39.571	0	217.83	891430000	247	Niben101Scf02041g01018	Niben101Scf02041g01018
20.7605	21.6008	20.8345	20.9818	20.988	21.4348	21.1806	19.262	21.5742	20.9521	21.3345	22.0144	20.6117	21.1228	19.832	21.1968	22.023	21.5052	21.4021	22.3812	21.5861	NA	NA	NA	2	2	2	6.2	6.2	6.2	59.58	0	11.619	53937000	23	Niben101Scf02041g03005;Niben101Scf01497g02003	Niben101Scf02041g03005;Niben101Scf01497g02003
24.9915	23.9299	24.2645	24.8702	24.1801	24.3365	24.7989	24.3357	25.037	25.5578	24.7943	24.5938	25.6486	23.9334	25.4924	24.7586	24.0078	24.7311	23.8744	23.3514	24.7603	NA	NA	NA	27	2	0	69.5	4.7	0	56.847	0	18.603	520970000	69	Niben101Scf02041g04015;Niben101Scf03631g00005	Niben101Scf02041g04015
19.3115	20.1139	19.406	18.7125	20.369	19.4672	19.8266	19.5774	18.9058	19.7531	20.8964	19.0905	18.2071	20.7146	20.0257	20.7544	21.5574	20.1826	18.6041	19.2614	19.7944	NA	NA	NA	2	2	2	50	50	50	11.397	0	13.528	21295000	15	Niben101Scf07188XLOC_068077;Niben101Scf02043g06007	Niben101Scf07188XLOC_068077;Niben101Scf02043g06007
23.0944	23.0004	22.9293	22.5098	23.134	23.0201	23.3019	23.2866	22.3802	22.7595	23.0054	23.031	23.156	22.5045	23.3696	23.0879	23.1354	22.9471	23.0623	22.1166	22.7911	NA	NA	NA	23	4	4	57	15.8	15.8	49.255	0	32.734	178220000	54	Niben101Scf02044g01002	Niben101Scf02044g01002
23.233	22.7991	23.2066	23.2484	22.8121	22.8383	23.2872	23.6005	23.3648	22.8234	22.649	22.7613	23.1351	22.9448	23.6859	22.8857	22.689	22.5329	23.2564	22.2312	23.1735	NA	NA	NA	12	10	10	39.7	37.2	37.2	44.369	0	57.402	163550000	112	Niben101Scf02044g01003;Niben101Scf01156g01001	Niben101Scf02044g01003
23.1874	23.2595	23.059	23.1881	23.416	23.144	22.9803	23.0677	22.9868	23.2486	23.4287	23.3402	23.4022	23.1509	23.1657	23.5183	23.5391	23.4445	23.1617	23.4156	23.5348	NA	NA	NA	13	13	7	51.3	51.3	32.1	46.583	0	38.552	210430000	131	Niben101Scf02044g04005	Niben101Scf02044g04005
25.6115	25.6245	25.5012	25.6358	25.7057	25.4464	25.5276	25.7881	25.5386	25.4265	25.5889	25.7509	25.3643	25.6528	25.879	25.4182	25.5495	25.78	25.5308	25.4528	25.005	NA	NA	NA	18	18	3	67.1	67.1	21	38.656	0	310.97	994500000	300	Niben101Scf02044g13009	Niben101Scf02044g13009
22.8548	23.0614	23.409	23.1897	22.8845	22.9441	23.2093	23.2807	23.2874	23.0912	23.296	23.1665	23.6909	22.9857	24.2615	23.504	23.7857	23.7281	23.3328	23.1816	23.7806	NA	NA	NA	7	6	1	56.8	48.9	7.9	15.329	0	179.93	209930000	81	Niben101Scf02049g01002	Niben101Scf02049g01002
26.062	26.0017	25.4285	25.6026	26.0095	25.6816	25.9952	25.8309	25.4567	25.9543	26.0159	25.9027	26.3622	25.6709	25.8058	26.0087	25.9093	26.0102	25.6829	26.0451	25.924	NA	NA	NA	17	15	8	78.2	70.7	34.4	37.707	0	237.62	1266300000	387	Niben101Scf02053g01004	Niben101Scf02053g01004
23.0693	23.589	23.8031	23.5983	23.5829	23.443	22.6585	23.7671	23.7952	23.0321	23.8135	23.3079	23.3546	24.1377	23.7897	23.6638	23.6815	23.3684	23.087	23.6998	23.9415	NA	NA	NA	8	8	5	82.7	82.7	48.1	16.931	0	302.36	240030000	110	Niben101Scf02056g03001	Niben101Scf02056g03001
22.6641	22.782	22.4943	22.7442	23.028	22.6396	22.7766	22.5336	22.5796	22.6544	22.9387	22.8248	22.9539	22.5436	22.8077	23.1973	22.9054	22.6161	23.0668	22.9027	21.9798	NA	NA	NA	10	10	3	32.5	32.5	8	50.666	0	15.504	142280000	54	Niben101Scf06432XLOC_064552;Niben101Scf02060g03004	Niben101Scf06432XLOC_064552;Niben101Scf02060g03004
21.1658	21.1816	20.7972	21.0299	20.1551	20.675	19.907	20.9663	21.0537	20.2091	21.512	21.4913	19.0461	21.2777	21.0985	21.7411	20.9352	22.1119	20.8419	21.6686	21.6042	NA	NA	NA	4	4	1	47.9	47.9	10.9	13.145	0	9.3228	44151000	14	Niben101Scf02060g07009;Niben101Scf03129g06002	Niben101Scf02060g07009;Niben101Scf03129g06002
19.9787	18.3094	20.2061	20.0678	20.3586	18.7845	20.3667	20.2874	20.448	19.6833	20.5375	19.5261	18.5812	20.2431	20.1541	20.5188	20.1332	21.1255	19.792	19.9184	20.5775	NA	NA	NA	3	3	3	16.6	16.6	16.6	41.759	0	25.396	19896000	18	Niben101Scf02063g02014	Niben101Scf02063g02014
22.272	22.4187	21.9222	22.0673	22.7264	22.2392	22.5206	21.7849	21.8652	22.1863	22.5033	22.4889	22.5585	22.3955	22.3883	22.9994	22.5279	22.7359	22.1569	22.5897	22.5155	NA	NA	NA	8	8	2	40.9	40.9	15	31.936	0	15.518	110600000	53	Niben101Scf02063g08003	Niben101Scf02063g08003
20.4691	21.0467	20.2288	20.0447	21.2046	20.0944	20.6938	20.7516	20.7552	20.5787	20.7356	20.8512	20.1809	20.8804	20.6486	19.7622	20.7407	20.466	20.0281	20.4135	20.572	NA	NA	NA	6	6	6	19.5	19.5	19.5	54.259	0	5.2334	29321000	20	Niben101Scf02068g04004;Niben101Scf04860g02002;Niben101Scf04860g02008	Niben101Scf02068g04004
18.8751	19.2286	20.439	19.4206	20.505	18.9342	18.8232	19.4441	20.1607	19.1725	18.7301	19.9026	20.1055	18.5725	20.7363	18.2443	19.1885	18.7203	19.0029	19.3535	20.5484	NA	NA	NA	3	3	3	5.2	5.2	5.2	101.77	0	8.4509	9837600	7	Niben101Scf02072g01011;Niben101Scf00150g04014	Niben101Scf02072g01011
20.921	20.3711	19.5502	21.2647	21.2283	21.1262	19.0148	21.2438	19.1749	20.1784	19.0794	18.4497	18.4375	20.2374	18.7797	20.3743	20.7218	20.6662	17.9649	19.1372	19.6229	NA	NA	NA	13	2	2	45.5	13.9	13.9	54.353	0.0098434	1.2891	23981000	15	Niben101Scf02072g02017;Niben101Scf02072g02018	Niben101Scf02072g02017;Niben101Scf02072g02018
22.6707	22.8455	21.8454	21.9224	23.4203	22.38	22.9852	22.1429	20.6547	22.7455	23.4076	22.2082	23.0016	22.9767	21.588	23.1104	23.2945	22.3571	23.0712	24.0044	20.8573	NA	NA	NA	13	13	13	61.8	61.8	61.8	40.433	0	28.455	153660000	95	Niben101Scf02073g01008	Niben101Scf02073g01008
20.9749	20.0606	19.834	18.577	19.0268	20.6843	20.8401	19.6203	19.9083	20.2823	20.484	21.5874	20.6545	20.5276	20.3039	18.8754	19.3839	18.0833	20.0575	21.1192	20.0116	NA	NA	NA	6	5	5	12.4	11	11	61.07	0	6.894	23614000	14	Niben101Scf02078g06002	Niben101Scf02078g06002
23.8455	24.0254	23.161	22.9439	24.0874	23.65	23.6883	23.1714	23.4604	23.9015	24.308	24.3839	23.1527	23.4201	23.4133	23.4012	23.5655	23.6926	23.2498	23.9499	23.3456	NA	NA	NA	11	4	4	46.2	26.6	26.6	42.444	0	158.48	314020000	207	Niben101Scf02078g08041;Niben101Scf00577g12006	Niben101Scf02078g08041
20.4118	20.3228	20.67	21.1435	20.768	19.8785	21.0394	20.4182	20.802	21.2249	20.9618	20.8199	18.7987	19.6123	19.9977	20.0748	19.884	20.606	19.3431	18.4321	19.802	NA	NA	NA	3	3	1	19.3	19.3	6.7	26.461	0	14.687	26058000	25	Niben101Scf02085g26002	Niben101Scf02085g26002
20.6809	21.9017	20.9689	21.3002	21.7925	21.2004	21.5981	21.0378	20.2964	21.1127	21.2786	21.8047	20.9276	21.3942	21.3051	21.6226	21.0049	21.2877	18.7708	21.7527	21.5225	NA	NA	NA	6	6	6	21.1	21.1	21.1	36.315	0	25.128	54478000	23	Niben101Scf02086g01010;Niben101Scf02227g05009	Niben101Scf02086g01010
27.1977	27.5242	26.8259	26.8785	27.3185	27.04	27.3245	26.9626	26.5806	26.8646	27.4771	27.0551	27.2444	26.7548	26.7648	27.1267	27.0437	27.1025	26.9545	27.1477	26.8365	NA	NA	NA	20	20	20	76.5	76.5	76.5	39.965	0	274.72	2990400000	373	Niben101Scf02090g04020	Niben101Scf02090g04020
20.653	20.387	20.3404	18.4701	20.2835	20.1301	20.7396	20.4292	20.2452	20.3147	20.5824	20.6853	21.1273	21.0769	21.1191	20.8767	20.9868	20.1893	20.6239	20.057	20.4175	NA	NA	NA	4	4	4	23.2	23.2	23.2	35.454	0	21.443	29511000	26	Niben101Scf02111g00007	Niben101Scf02111g00007
19.7524	18.9193	23.9139	23.6035	24.0327	23.9788	24.2253	23.9623	19.8894	19.3725	19.5144	19.566	19.0844	24.1065	19.563	19.3953	23.5739	19.4566	17.863	23.4519	23.4203	NA	NA	NA	35	2	2	72.2	4.8	4.8	65.629	0	4.9775	209020000	28	Niben101Scf02111g16018	Niben101Scf02111g16018
20.1188	21.3896	19.8946	19.6665	19.5069	19.5094	20.0802	20.3194	19.5774	18.5066	21.2391	20.679	20.9444	19.7202	19.8989	20.4933	19.1932	18.8863	19.5779	20.1541	20.4262	NA	NA	NA	3	2	2	22.2	14	14	26.486	0	7.7203	22417000	20	Niben101Scf02111g17001	Niben101Scf02111g17001
21.768	22.0069	21.4326	20.7766	22.2528	22.0324	21.862	21.5981	21.0736	22.2013	22.3888	22.655	21.7811	20.6982	20.7969	21.7302	19.6998	17.9818	21.2932	21.5554	20.0172	NA	NA	NA	8	2	2	41.9	6.3	6.3	24.12	0	5.4308	71782000	30	Niben101Scf02112g00007	Niben101Scf02112g00007
23.9551	24.5337	24.0549	24.4192	24.492	24.1747	24.0008	24.5609	23.8202	24.1574	24.6772	24.1942	23.899	24.7124	24.7023	24.3495	24.6261	24.4184	24.249	24.7047	24.7762	NA	NA	NA	19	19	13	64.4	64.4	48.3	35.895	0	323.31	434670000	196	Niben101Scf02112g01004	Niben101Scf02112g01004
25.4584	25.433	24.8857	24.9392	25.5562	25.5497	25.4765	25.2149	24.5728	24.7533	24.972	25.4315	24.8508	24.8371	25.2722	24.5354	24.6744	24.8281	25.0159	24.8301	24.2054	NA	NA	NA	13	13	3	48.3	48.3	18	44.777	0	56.692	713860000	199	Niben101Scf02114g00010;Niben101Ctg06950XLOC_000732	Niben101Scf02114g00010
21.2834	21.0402	21.2739	21.2887	21.2034	21.2575	19.4517	17.9996	19.1743	19.8491	21.184	21.0755	21.3414	21.2423	21.3908	20.935	19.7429	19.3873	19.2735	18.8195	19.4264	NA	NA	NA	2	2	2	2.2	2.2	2.2	97.013	0.0098017	1.2598	43414000	12	Niben101Scf02118g00018	Niben101Scf02118g00018
19.0072	18.9495	18.6107	19.2312	18.6577	20.0272	19.1059	18.8177	20.4849	18.9779	19.2548	19.2404	19.1817	19.1536	21.679	18.879	19.5866	21.2719	21.165	18.8113	19.4287	NA	NA	NA	2	2	2	11.2	11.2	11.2	51.929	0	10.929	8917500	25	Niben101Scf02122g00010;Niben101Scf03468g02013	Niben101Scf02122g00010;Niben101Scf03468g02013
21.7578	22.1482	21.7903	20.2739	21.9995	22.0199	21.9548	21.8748	21.3795	21.8528	18.4395	22.1849	21.5212	18.2815	21.96	21.9565	21.8346	18.3633	21.9585	18.8555	21.6614	NA	NA	NA	3	3	3	42.7	42.7	42.7	9.2716	0	6.683	67721000	22	Niben101Scf02139g00001;Niben101Scf03489g00012	Niben101Scf02139g00001
21.2969	21.1715	19.3532	21.0041	21.6822	21.4439	21.086	21.2692	21.0392	21.6583	21.2316	21.7728	19.4002	21.2515	19.5873	21.5063	21.5221	21.8549	21.0804	21.4295	20.3077	NA	NA	NA	17	4	4	53.3	16.1	16.1	57.814	0	36.896	57034000	42	Niben101Scf02142g02002;Niben101Scf05717XLOC_060901;Niben101Scf00868g01005;Niben101Scf02363g00026	Niben101Scf02142g02002
19.5492	19.545	19.6226	19.4131	19.5228	19.5276	19.6722	19.6624	20.5638	19.7379	19.8567	19.8529	19.75	20.1497	19.6291	19.8633	19.7753	19.794	19.738	19.7449	20.0092	NA	NA	NA	2	2	2	2.4	2.4	2.4	117.96	0	10.568	15748000	14	Niben101Scf02142g02018;Niben101Scf22806XLOC_089236	Niben101Scf02142g02018;Niben101Scf22806XLOC_089236
21.1726	21.1913	21.6734	21.5048	21.1992	21.6759	21.463	21.9675	21.1573	20.8878	20.9812	21.1986	21.4426	21.4868	22.0729	20.5731	20.6498	20.9227	21.222	20.9111	20.4117	NA	NA	NA	21	4	4	47.3	8.6	8.6	61.782	0	4.8209	46423000	25	Niben101Scf02145g00002;Niben101Scf02968g02015	Niben101Scf02145g00002
22.6093	22.4953	22.9356	23.2918	22.9401	23.0667	23.0883	23.0638	23.2408	23.328	23.1084	23.195	23.4694	23.6829	23.5164	23.2515	23.5053	23.2631	23.6411	23.5475	23.4149	NA	NA	NA	11	5	5	47	30.3	30.3	32.69	0	66.576	191610000	65	Niben101Scf02145g01003	Niben101Scf02145g01003
24.3446	24.1174	24.2068	24.1929	24.6313	24.436	24.399	24.1018	23.8488	23.8409	24.165	24.4124	24.047	24.0634	23.6799	23.9591	23.9683	24.1941	24.3201	24.3176	23.7911	NA	NA	NA	23	23	7	40.3	40.3	11.9	110.28	0	52.591	371490000	184	Niben101Scf02145g07001	Niben101Scf02145g07001
24.2859	24.4378	24.2677	24.3902	24.3743	24.5596	24.3713	24.2917	24.3301	24.0563	24.506	24.6285	24.2036	24.433	24.0072	24.1215	24.0736	24.5179	23.9217	24.2997	24.3661	NA	NA	NA	9	9	9	45.2	45.2	45.2	30.444	0	119.42	430400000	157	Niben101Scf32850XLOC_091001;Niben101Scf02145g07008	Niben101Scf32850XLOC_091001;Niben101Scf02145g07008
18.3717	19.1551	18.3226	20.0282	19.2624	18.9325	18.3723	21.4106	19.5846	19.8598	21.3324	21.1206	18.719	21.284	19.6448	18.7052	21.9546	19.4329	21.4585	21.5865	21.067	NA	NA	NA	3	2	1	8.2	5.7	3.7	55.484	0.0044032	1.6426	51551000	8	Niben101Scf02145g09006	Niben101Scf02145g09006
29.3992	29.3457	29.1635	29.2684	29.5128	29.5788	29.5153	29.33	29.0027	29.1773	29.2829	29.4047	29.3143	28.9866	29.3625	29.2799	28.8172	29.3752	29.3397	29.4871	28.995	NA	NA	NA	31	31	5	84.1	84.1	9.6	62.554	0	323.31	14085000000	998	Niben101Scf02145g10005;Niben101Scf02145g10010	Niben101Scf02145g10005
22.118	22.7577	22.7911	22.8132	22.4768	22.5229	22.5389	22.0376	22.8887	22.1352	22.2176	22.1969	22.487	23.1154	23.0476	22.3031	22.7006	22.4658	22.7157	22.6568	23.0023	NA	NA	NA	8	8	1	25.6	25.6	2.2	55.097	0	27.822	129580000	80	Niben101Scf02145g11013	Niben101Scf02145g11013
21.568	21.7326	19.2105	21.4792	21.8921	19.5453	21.6734	18.737	21.613	21.3859	22.0919	21.9998	21.7381	20.4667	20.0992	22.6764	22.1057	22.0517	22.1607	22.473	20.7527	NA	NA	NA	6	2	2	31.7	11.8	11.8	28.61	0	11.203	68162000	49	Niben101Scf02147g01007;Niben101Scf02147g01005;Niben101Scf01506g02013	Niben101Scf02147g01007;Niben101Scf02147g01005
23.3827	23.531	23.0018	23.2452	23.5665	23.1961	23.613	23.2498	23.4462	23.3564	23.7215	23.6703	23.2564	23.7874	22.7231	23.2415	23.8207	23.3968	23.4991	23.6691	23.4975	NA	NA	NA	33	3	3	85.1	15.7	15.7	41.177	0	74.249	242070000	126	Niben101Scf02151g04016	Niben101Scf02151g04016
22.901	22.4044	22.2915	22.386	22.8924	22.7761	22.8447	22.2178	21.931	22.5936	22.4048	22.6367	22.6285	21.4634	22.6645	23.0163	22.2031	22.985	23.0102	22.6085	22.5859	NA	NA	NA	6	6	6	31.6	31.6	31.6	29.2	0	10.177	125640000	41	Niben101Scf02151g04020;Niben101Scf05414g02027;Niben101Scf01521g01007;Niben101Scf01045g00014	Niben101Scf02151g04020;Niben101Scf05414g02027
22.7774	22.6924	22.7783	22.3526	22.305	22.4233	22.5597	22.9542	22.7437	22.758	22.5362	22.6488	22.7524	22.8744	22.959	23.1212	22.8715	22.6784	22.9088	23.2636	23.4207	NA	NA	NA	5	5	1	22.7	22.7	4.4	25.051	0	22.08	151220000	59	Niben101Scf21557XLOC_088909;Niben101Scf02155g02006	Niben101Scf21557XLOC_088909;Niben101Scf02155g02006
25.0655	25.0548	24.7658	24.8173	25.6665	25.0519	24.8948	24.9584	24.7635	24.8293	25.3423	25.1908	25.1964	25.057	24.7384	25.3334	25.0833	25.3058	24.913	25.3807	25.2778	NA	NA	NA	14	14	1	41.8	41.8	2.9	40.561	0	124.98	776720000	248	Niben101Scf02156g02007	Niben101Scf02156g02007
25.6975	26.0618	25.7656	25.623	26.3297	25.9082	25.512	25.6524	25.9448	25.5725	25.9311	25.9265	25.1989	25.9549	25.8498	25.5829	25.9082	25.8758	25.7462	25.9757	25.7346	NA	NA	NA	15	11	7	66.2	63.1	45	29.43	0	287.37	1223900000	225	Niben101Scf02156g02008	Niben101Scf02156g02008
23.7782	19.7564	19.9064	22.9801	23.423	22.7626	23.0155	19.4942	24.3694	21.0296	23.4334	21.9629	19.2207	21.2529	19.3378	25.3745	22.8858	23.6457	22.8539	23.1814	23.8144	NA	NA	NA	3	3	3	30.5	30.5	30.5	16.909	0	4.676	219000000	26	Niben101Scf02156g15009;Niben101Scf09560XLOC_076681	Niben101Scf02156g15009;Niben101Scf09560XLOC_076681
26.3326	26.0367	25.7472	26.1344	25.6036	25.7163	25.9583	25.791	26.0999	26.065	25.7941	25.5432	25.8356	26.246	26.1488	26.4409	26.517	26.1109	26.6179	26.7243	26.5654	NA	NA	NA	18	4	4	44.4	7.5	7.5	33.405	0	32.843	1373900000	79	Niben101Scf02160g04001	Niben101Scf02160g04001
26.1508	25.7012	25.5073	26.0813	25.7246	25.8076	25.9484	25.3842	25.7116	25.938	25.8571	26.2476	25.932	25.4435	26.1772	25.5729	25.6644	25.8709	25.3334	24.8616	25.8181	NA	NA	NA	4	4	4	27.5	27.5	27.5	29.933	0	196.36	1111900000	136	Niben101Scf02171g00007	Niben101Scf02171g00007
21.4498	21.9031	22.1456	21.899	21.8247	21.8404	21.9727	21.7764	22.0801	21.9062	22.0568	22.0726	21.576	22.5812	22.2867	21.2892	22.6778	21.7503	22.4147	21.9641	21.7925	NA	NA	NA	8	8	3	32.7	32.7	10.3	40.015	0	37.812	84823000	78	Niben101Scf02173g00001	Niben101Scf02173g00001
23.6825	23.71	23.3002	24.094	24.1334	24.034	23.6559	22.9332	23.2401	23.6489	23.3987	22.3494	22.4482	22.8811	23.4863	22.1994	22.5359	22.1373	22.7094	22.2196	23.9628	NA	NA	NA	5	5	5	20.8	20.8	20.8	23.714	0	5.2201	242720000	55	Niben101Scf02174g02010;Niben101Scf03867g02038	Niben101Scf02174g02010;Niben101Scf03867g02038
27.061	27.1439	26.62	26.5831	27.1699	26.9086	26.9717	26.8827	26.7011	26.9358	27.1717	27.4109	26.8695	26.8248	27.1441	26.9688	27.289	27.0428	27.0854	27.4021	26.6468	NA	NA	NA	19	19	8	57.1	57.1	24	38.441	0	280.18	2813700000	446	Niben101Scf02174g03007	Niben101Scf02174g03007
24.0964	24.1162	23.8041	23.7167	24.0688	24.0204	24.1565	24.1988	23.8686	24.2742	24.0655	24.1637	24.2422	24.117	23.7012	23.9313	23.9835	24.0599	23.631	24.1298	23.6836	NA	NA	NA	23	10	9	44.5	22.5	20.1	89.753	0	62.035	339240000	115	Niben101Scf02175g03015;Niben101Scf05385g01018;Niben101Scf04711g00017	Niben101Scf02175g03015
22.1469	21.8543	21.3774	21.5184	22.2364	22.1629	21.9072	21.8802	21.9083	22.1445	22.2695	22.0897	22.4947	22.4676	21.9631	21.8657	22.1713	21.6847	21.7474	22.5671	21.1712	NA	NA	NA	5	5	2	34.7	34.7	10.9	15.873	0	15.381	84395000	35	Niben101Scf02182g03001;Niben101Scf02182g02003;Niben101Scf02182g01012;Niben101Scf02182g02007;Niben101Scf01481g02015;Niben101Scf01579g01046;Niben101Scf01464g00001;Niben101Scf16416XLOC_086691;Niben101Scf07152XLOC_067853;Niben101Scf05159g00002;Niben101Scf00436g10003;Niben101Scf07275XLOC_068480;Niben101Scf23814XLOC_089467;Niben101Scf04371g01006;Niben101Scf08137XLOC_071921	Niben101Scf02182g03001;Niben101Scf02182g02003;Niben101Scf02182g01012;Niben101Scf02182g02007;Niben101Scf01481g02015;Niben101Scf01579g01046;Niben101Scf01464g00001;Niben101Scf16416XLOC_086691;Niben101Scf07152XLOC_067853;Niben101Scf05159g00002;Niben101Scf00436g10003;Niben101Scf07275XLOC_068480;Niben101Scf23814XLOC_089467
22.5429	21.9378	22.2005	22.0119	22.3332	22.3519	21.8903	22.277	22.533	22.5295	22.0601	22.3571	22.5543	22.417	22.9301	22.8168	22.3414	22.5921	22.0133	21.3694	22.4764	NA	NA	NA	16	4	4	26.5	4.8	4.8	96.331	0	15.989	102330000	41	Niben101Scf02182g05003;Niben101Scf02459g07011	Niben101Scf02182g05003
24.1476	24.0788	23.9733	24.1376	24.0685	24.3551	24.0095	24.2615	24.1841	24.4226	24.6642	24.3717	24.6441	24.7285	24.7473	25.0687	25.1864	25.0108	24.8099	25.1637	25.0302	NA	NA	NA	15	15	7	25.9	25.9	17.3	96.988	0	308.66	518880000	215	Niben101Scf02182g13008	Niben101Scf02182g13008
24.9143	24.6471	24.8577	24.7007	25.0392	24.8053	24.9263	24.5783	24.8968	24.8577	25.0222	25.3733	25.2723	24.7793	25.0867	25.0192	24.7156	25.4019	24.7288	24.906	24.8237	NA	NA	NA	27	27	8	42.8	42.8	16.4	109.55	0	86.428	641070000	239	Niben101Scf02190g03008	Niben101Scf02190g03008
24.1661	23.3144	23.1427	23.3636	24.5626	23.2444	23.7583	23.4651	23.4687	23.7431	23.619	24.2509	24.0208	22.8569	21.0475	24.2135	23.7624	24.1416	23.5009	23.8835	19.9195	NA	NA	NA	2	2	2	2.3	2.3	2.3	86.751	0.002164	2.0491	287270000	10	Niben101Scf03710g11003;Niben101Scf02197g04007	Niben101Scf03710g11003;Niben101Scf02197g04007
23.2351	23.0303	22.6584	23.3733	23.6054	23.0906	23.2173	23.0413	23.1789	23.1296	23.2393	23.3873	23.7289	23.3119	23.0392	23.478	23.1298	23.3855	22.9365	23.4885	22.9286	NA	NA	NA	15	15	15	41.9	41.9	41.9	69.005	0	104.12	197400000	98	Niben101Scf02201g00013;Niben101Scf04294g03011;Niben101Scf17542XLOC_087273	Niben101Scf02201g00013
22.6012	22.0942	22.2777	22.4726	22.7313	21.8875	22.5482	22.2843	22.1784	22.3351	22.5627	22.5003	22.2982	22.7194	22.4989	22.3229	22.524	22.719	22.2585	22.2887	21.9374	NA	NA	NA	8	8	2	42.2	42.2	10.6	34.162	0	35.614	120620000	80	Niben101Scf02210g05007	Niben101Scf02210g05007
22.1406	22.4541	22.6764	22.9429	23.4574	23.2733	23.5909	22.4468	22.593	23.1566	23.6161	24.2527	23.0966	23.4467	22.3082	23.0831	23.1204	23.3083	22.8568	23.2547	22.1863	NA	NA	NA	14	5	5	48.2	21.5	21.5	40.623	0	125.18	247150000	97	Niben101Scf02216g01017	Niben101Scf02216g01017
24.3311	24.0902	23.933	23.815	24.0562	24.1554	24.064	23.9737	24.0001	23.7757	24.4583	24.2152	24.376	23.8312	23.9763	24.3333	24.2036	24.4689	24.0209	24.3006	24.3257	NA	NA	NA	7	7	7	60.3	60.3	60.3	15.82	0	76.456	358980000	107	Niben101Scf02217g01002;Niben101Scf16148XLOC_086508	Niben101Scf02217g01002;Niben101Scf16148XLOC_086508
18.9363	20.7972	19.3907	18.2522	20.2039	19.2374	20.5674	18.774	19.3556	20.2179	20.4611	20.254	19.5781	18.9433	21.0793	19.03	20.094	19.7128	19.9711	19.7359	20.1874	NA	NA	NA	2	2	2	5.3	5.3	5.3	52.37	0.00076589	2.7498	18886000	10	Niben101Scf16148XLOC_086504;Niben101Scf02217g02021	Niben101Scf16148XLOC_086504;Niben101Scf02217g02021
26.4036	26.4384	24.8596	24.9763	26.7434	25.9116	26.6302	24.9232	24.7375	26.1335	26.1289	26.8254	25.7091	24.1348	24.8954	25.9819	25.9734	26.0452	25.5528	25.8302	25.2034	NA	NA	NA	7	4	4	44.3	37.4	37.4	14.142	0	68.687	1558500000	141	Niben101Scf02217g04005;Niben101Scf00745g00015;Niben101Scf01304g13004;Niben101Scf02508g07017	Niben101Scf02217g04005;Niben101Scf00745g00015
23.5943	23.3358	23.0794	23.0644	23.2734	23.6181	23.0606	23.1154	23.5318	23.0213	23.7571	23.7732	23.7086	23.0953	23.2078	23.492	23.2137	23.7136	22.9131	23.3047	23.78	NA	NA	NA	18	13	5	43.3	33.2	13	69.384	0	99.347	219310000	131	Niben101Scf02217g07009	Niben101Scf02217g07009
19.8059	19.8091	20.4725	20.7197	19.2024	19.7594	19.4328	20.72	20.6046	19.6676	20.1231	19.3527	20.2517	20.6495	21.1111	20.0798	20.677	20.1647	19.6718	19.8349	20.7331	NA	NA	NA	3	3	3	24	24	24	21.415	0	113.04	21831000	25	Niben101Scf02227g05008	Niben101Scf02227g05008
24.2307	24.3044	23.3406	23.8488	24.0941	24.0947	24.2903	23.7056	23.4819	24.0225	24.0238	24.0712	24.1138	23.8098	23.963	23.865	24.0948	24.1567	23.8849	24.0975	23.4736	NA	NA	NA	14	14	7	37.2	37.2	22.1	58.895	0	321.07	325740000	188	Niben101Scf02228g04005	Niben101Scf02228g04005
26.861	27.0262	27.1869	27.1804	26.9358	27.227	26.9281	27.0622	27.1869	26.9946	27.381	27.0121	26.8382	27.4451	27.4836	27.3692	27.4357	27.3313	27.3944	27.4703	27.2393	NA	NA	NA	16	16	15	46.3	46.3	43.8	39.058	0	323.31	2963000000	293	Niben101Scf02230g02002	Niben101Scf02230g02002
21.0573	19.5332	21.3137	19.7338	19.8634	19.3539	20.5904	20.9051	21.3575	20.0105	19.5542	19.472	18.78	19.6703	22.363	20.2834	22.3496	19.5731	18.2459	19.7773	20.7004	NA	NA	NA	2	2	2	16	16	16	16.373	0.0002666	3.3643	35673000	17	Niben101Scf19719XLOC_088362;Niben101Scf12270XLOC_082310;Niben101Scf09089XLOC_075299;Niben101Scf08143XLOC_071949;Niben101Scf04632g03007;Niben101Scf02232g00014	Niben101Scf19719XLOC_088362;Niben101Scf12270XLOC_082310;Niben101Scf09089XLOC_075299;Niben101Scf08143XLOC_071949;Niben101Scf04632g03007;Niben101Scf02232g00014
24.0285	24.5226	24.6364	24.8055	24.5828	24.7529	24.4953	24.685	24.1258	24.6352	25.0275	24.8283	24.1511	24.9624	24.7314	24.4456	24.5661	24.6935	24.5606	24.8223	24.6389	NA	NA	NA	13	5	4	65.8	24.5	20.7	26.073	0	160.64	512180000	90	Niben101Scf02232g03001	Niben101Scf02232g03001
27.5934	27.9608	27.4099	26.9988	27.7779	27.5048	27.5902	27.5662	27.6366	27.4785	27.7483	27.9478	27.8206	27.4013	27.114	27.742	27.5335	27.5442	27.5188	27.7427	27.2378	NA	NA	NA	12	12	12	81.5	81.5	81.5	16.748	0	266.42	4180000000	316	Niben101Scf02232g03006	Niben101Scf02232g03006
22.7643	23.0233	22.876	22.9658	23.3539	22.9163	23.196	23.0608	22.8293	22.9137	23.3147	23.1483	22.9143	23.4156	23.027	23.068	23.1884	23.2684	23.1001	23.5735	22.8558	NA	NA	NA	12	12	6	33.8	33.8	16.7	58.103	0	66.754	181150000	104	Niben101Scf02236g02003;Niben101Scf02142g00002;Niben101Scf03111g00003	Niben101Scf02236g02003
28.1995	28.4408	27.9983	27.9901	28.181	28.2045	28.4395	28.1164	28.0439	28.3148	28.3478	28.3862	28.157	28.1309	27.9798	28.3879	28.2496	28.3725	28.2046	28.3838	27.8771	NA	NA	NA	32	32	28	72.4	72.4	66.1	55.404	0	323.31	6551600000	851	Niben101Scf02237g01007;Niben101Scf06720XLOC_065813;Niben101Scf02237XLOC_031571	Niben101Scf02237g01007;Niben101Scf06720XLOC_065813
20.235	19.9877	20.3908	20.0528	20.8458	20.3445	20.4643	18.9261	21.176	19.9149	20.471	20.8307	19.9497	20.1752	19.301	19.9662	20.0965	19.273	19.3045	19.8541	20.0179	NA	NA	NA	4	4	4	21.2	21.2	21.2	26.144	0	35.268	18901000	14	Niben101Scf02243g07012;Niben101Scf02237g09003	Niben101Scf02243g07012;Niben101Scf02237g09003
27.8779	28.4378	28.5907	28.4053	28.2564	28.3023	27.8087	27.7861	28.1165	28.0645	28.065	27.5508	27.6139	28.0012	27.6106	27.9764	27.9547	27.9183	28.1096	28.1722	28.2637	NA	NA	NA	8	8	3	80.9	80.9	48.3	10.081	0	76.298	5943300000	254	Niben101Scf02240g02008	Niben101Scf02240g02008
22.7287	22.7671	22.0879	21.889	23.2207	22.4914	22.7076	21.948	21.4622	22.7152	22.6454	22.8946	22.3471	22.2953	21.6139	23.0695	22.7679	23.328	22.4139	22.4258	21.7284	NA	NA	NA	8	8	4	37.1	37.1	23.1	32.058	0	16.765	130500000	77	Niben101Scf02243g01031	Niben101Scf02243g01031
22.9047	23.1857	23.4273	23.4656	23.6076	23.2748	23.154	23.4964	23.6014	23.431	23.4855	23.4278	23.3985	23.673	23.671	23.6444	23.9759	23.7094	23.8172	23.6704	23.4957	NA	NA	NA	8	8	8	39.2	39.2	39.2	30.071	0	53.622	230010000	74	Niben101Scf05997XLOC_062346;Niben101Scf02243g01032;Niben101Scf09792XLOC_077351;Niben101Scf09116XLOC_075427	Niben101Scf05997XLOC_062346;Niben101Scf02243g01032
26.2319	26.0669	26.0834	26.2067	26.294	26.0565	26.2807	25.9867	26.2419	26.1105	26.3327	26.2937	26.4908	26.0894	26.2038	26.5888	26.2459	26.5265	26.1271	26.2147	26.3284	NA	NA	NA	28	28	4	65.9	65.9	14	65.761	0	120.84	1769600000	419	Niben101Scf02250g00007	Niben101Scf02250g00007
21.7877	21.4682	21.0462	21.2006	22.0542	22.1061	21.7443	21.9486	20.6864	20.5849	21.9078	21.1489	21.217	20.8879	22.0948	22.5036	21.1875	22.2727	21.063	22.5666	21.0166	NA	NA	NA	3	3	3	21.7	21.7	21.7	12.072	0	46.69	67943000	35	Niben101Scf06189XLOC_063405;Niben101Scf06189XLOC_063404;Niben101Scf02250g02001	Niben101Scf06189XLOC_063405;Niben101Scf06189XLOC_063404;Niben101Scf02250g02001
21.1031	20.4646	20.6541	20.7316	21.1599	19.2488	20.7359	20.3522	20.756	19.594	20.9496	19.3552	21.1305	21.6263	20.985	19.4536	20.1376	19.6146	19.3194	19.4986	20.8037	NA	NA	NA	6	6	6	9.3	9.3	9.3	101.1	0.00027655	3.948	27140000	7	Niben101Scf02252g01032	Niben101Scf02252g01032
26.6618	26.622	26.5809	26.2238	27.1794	26.6925	26.8781	26.3519	26.3857	26.9196	27.068	27.1851	26.7659	26.8902	26.5281	26.9078	27.2465	27.0284	26.5875	27.1494	26.5709	NA	NA	NA	28	28	2	84.5	84.5	7	43.323	0	317.2	2489800000	556	Niben101Scf02252g01033	Niben101Scf02252g01033
27.4412	27.2933	27.1483	27.3339	27.2791	27.3185	27.3875	27.1156	26.9173	27.2464	27.3807	27.48	27.4122	27.263	27.2894	27.6375	27.3084	27.586	27.4309	27.2113	27.1731	NA	NA	NA	33	33	12	62	62	24.2	64.908	0	218.77	3361500000	504	Niben101Scf02275g03014	Niben101Scf02275g03014
26.1506	26.5104	26.287	26.9993	26.0694	26.1847	26.3499	26.6866	26.6627	26.5506	26.1098	26.1171	26.3042	26.1388	26.1233	26.3347	25.9851	25.6424	26.727	26.4955	26.3028	NA	NA	NA	29	3	3	60.3	8.4	8.4	42.627	0	35.181	1574600000	57	Niben101Scf02280g09005	Niben101Scf02280g09005
22.1358	22.8222	18.6616	22.2825	22.0935	22.1269	21.8642	22.1806	20.3286	21.9476	22.2507	21.3715	22.2225	21.96	21.6104	22.1999	22.027	22.0883	22.2127	22.3109	20.0817	NA	NA	NA	2	2	2	4.3	4.3	4.3	73.006	0.00076492	2.7431	84371000	5	Niben101Scf02286g01013;Niben101Scf01241g02002;Niben101Scf06525XLOC_065008;Niben101Scf01384g01001;Niben101Scf04995XLOC_056230;Niben101Scf12797XLOC_083029	Niben101Scf02286g01013;Niben101Scf01241g02002;Niben101Scf06525XLOC_065008;Niben101Scf01384g01001;Niben101Scf04995XLOC_056230;Niben101Scf12797XLOC_083029
25.2539	25.7267	25.5418	25.4291	25.8322	25.8234	25.6418	25.8376	25.456	25.2383	25.3701	25.5669	25.0421	25.6925	25.5034	25.142	25.8059	25.4691	25.4829	25.9177	25.0167	NA	NA	NA	32	32	11	50.4	50.4	19.9	110.39	0	323.31	983230000	422	Niben101Scf02289g10020;Niben101Scf14799XLOC_085338;Niben101Scf14799XLOC_085339;Niben101Scf09107XLOC_075372	Niben101Scf02289g10020
23.8408	23.921	24.9172	24.3218	24.5238	24.184	23.8647	23.7064	23.9288	23.7025	23.3689	24.1949	23.8163	22.2694	23.6827	24.1359	24.1349	23.8089	24.0268	25.1303	24.6433	NA	NA	NA	16	4	4	52.6	22.8	22.8	34.205	0	141.7	349970000	72	Niben101Scf02290g07003	Niben101Scf02290g07003
21.8715	21.5646	21.4086	21.3054	21.3372	21.8954	21.9051	21.8937	21.2838	21.6465	21.5899	22.0378	21.2505	22.0309	21.6233	21.771	21.5849	21.7786	21.718	21.6581	21.8499	NA	NA	NA	5	5	5	18	18	18	42.147	0	46.235	64282000	41	Niben101Scf02291g04021;Niben101Scf07474XLOC_069297	Niben101Scf02291g04021
24.2982	24.2758	24.1059	24.0169	24.3238	24.3003	24.0438	24.4955	24.6659	24.1466	24.2866	24.2455	23.8212	24.3075	24.7394	24.0257	24.3329	24.4237	24.6249	23.9266	24.0255	NA	NA	NA	27	5	5	59.5	11.5	11.5	58.558	0	110.42	393290000	73	Niben101Scf02296g00016	Niben101Scf02296g00016
24.7989	24.6914	25.0612	25.2743	24.8764	25.1754	24.8839	24.9109	25.0213	24.3315	24.6653	24.9656	24.9686	24.7555	25.4677	24.3462	24.2983	24.4675	24.2386	23.2849	24.9947	NA	NA	NA	15	9	4	84.6	43.8	20.4	21.516	0	111.49	533650000	169	Niben101Scf02307g00010	Niben101Scf02307g00010
20.972	21.1598	21.0568	21.2274	20.9024	20.9106	20.8286	21.1676	21.378	21.7605	21.6247	21.1484	21.4754	21.5579	20.9532	21.2889	18.1193	21.1606	20.7974	20.7485	21.1207	NA	NA	NA	3	3	1	19.8	19.8	6.3	23.711	0	10.565	44700000	39	Niben101Scf02307g00013	Niben101Scf02307g00013
20.1358	20.082	20.7092	20.0462	20.9173	20.7747	20.7685	20.3792	20.2962	20.5936	20.9935	20.9051	20.5226	20.7663	20.5465	20.8588	21.5804	21.0938	20.4033	20.7753	20.3735	NA	NA	NA	4	4	2	17.4	17.4	10.3	50.988	0	19.808	33794000	14	Niben101Scf02317g00010	Niben101Scf02317g00010
19.3585	19.7681	19.8467	19.5895	19.6173	18.8441	19.789	19.5919	20.803	19.5518	19.8899	20.5924	18.4724	20.005	20.8671	20.242	20.7718	19.8683	19.6002	20.0007	19.8072	NA	NA	NA	4	4	2	9.5	9.5	6.3	93.152	0	23.718	16399000	28	Niben101Scf02319g06011	Niben101Scf02319g06011
24.7464	24.5732	24.4977	25.1565	24.015	24.1972	24.1038	24.1342	24.0647	24.2843	24.2604	24.2005	25.0296	24.0583	25.271	24.3454	23.9995	24.0408	24.31	24.3988	23.8919	NA	NA	NA	3	3	3	11.5	11.5	11.5	39.391	0	17.313	394340000	43	Niben101Scf04764g05003;Niben101Scf02319g12008	Niben101Scf04764g05003;Niben101Scf02319g12008
20.9006	21.8527	20.9174	21.3623	21.3195	21.828	21.2669	21.0733	20.7685	21.1136	21.4742	21.4059	20.8755	21.1637	19.9194	21.1608	21.3825	21.2099	21.2161	21.0498	21.1035	NA	NA	NA	11	5	5	45.3	26.1	26.1	46.631	0	19.311	52816000	55	Niben101Scf02323g01001	Niben101Scf02323g01001
22.6359	22.8124	22.1625	22.6429	22.3991	21.9207	22.7965	22.6808	21.4937	21.9567	22.0005	21.6796	22.5844	22.2126	21.8936	21.3769	21.9407	21.6337	22.6032	22.2775	21.5853	NA	NA	NA	11	11	11	52.2	52.2	52.2	25.991	0	23.261	99924000	45	Niben101Scf02325g03024	Niben101Scf02325g03024
21.9268	21.8393	21.383	21.5028	22.0297	21.6776	21.9862	21.3223	20.718	21.4311	21.5125	21.7896	22.0512	20.7902	21.6172	22.0786	21.5426	22.0256	21.3751	21.1403	20.5799	NA	NA	NA	14	4	1	21.6	8.7	2.4	69.862	0	5.5131	69018000	39	Niben101Scf02328g00010	Niben101Scf02328g00010
30.3772	30.3174	30.5845	30.3199	30.342	30.3165	30.4764	30.2456	30.4037	30.3882	30.3484	30.4022	30.3045	30.1595	30.4928	30.1187	30.3696	30.4646	30.493	30.2896	30.3095	NA	NA	NA	30	30	3	78	78	10.2	47.526	0	323.31	26316000000	1171	Niben101Scf02330g00012	Niben101Scf02330g00012
22.0849	21.851	21.9016	22.2406	22.4153	22.6568	22.2888	22.0035	19.8044	21.5828	21.8665	22.058	21.843	21.259	21.9321	22.3155	18.9388	22.3464	22.8633	22.6519	18.7789	NA	NA	NA	24	1	1	67.6	3.7	3.7	42.422	0.0048622	1.6324	87768000	26	Niben101Scf02339g01003	Niben101Scf02339g01003
28.214	28.1867	28.3051	27.8983	27.9936	28.0078	28.1857	28.1825	28.2075	28.0816	28.2881	28.3487	28.0035	28.2554	28.1414	28.3121	27.9251	28.1486	27.7922	28.2468	28.1652	NA	NA	NA	22	22	9	66.7	66.7	34.3	43.233	0	323.31	6357400000	530	Niben101Scf02344g01011;Niben101Scf22845XLOC_089249;Niben101Ctg01912XLOC_000187	Niben101Scf02344g01011
22.5692	22.534	22.6242	22.2625	22.8595	23.0184	22.5988	22.6273	21.8204	22.1723	22.6352	23.0101	22.9147	22.9107	23.1206	23.4672	23.1855	23.3462	22.2264	23.1299	22.214	NA	NA	NA	9	4	3	51.3	31.2	27.1	34.064	0	16.924	149340000	88	Niben101Scf02346g06007	Niben101Scf02346g06007
25.9134	26.2765	25.1548	26.0014	25.8862	25.559	26.1387	25.374	25.7622	25.584	25.6785	25.7482	25.0767	25.8005	25.4716	25.1244	26.1354	25.4512	25.8185	25.7599	25.9403	NA	NA	NA	10	10	4	34.1	34.1	9.6	38.04	0	143.5	1043700000	193	Niben101Scf02349g03001	Niben101Scf02349g03001
22.4586	22.7078	22.5622	23.0969	22.4123	22.6249	22.5526	22.6024	23.2382	22.3704	22.4304	22.4652	21.8119	23.2978	23.1418	22.2954	23.072	22.569	22.4344	22.6201	23.2216	NA	NA	NA	9	3	3	34.2	10	10	38.511	0	169.39	128650000	62	Niben101Scf02349g03002	Niben101Scf02349g03002
20.3347	20.4033	20.7724	21.1172	20.7915	20.9683	20.4618	19.0954	20.9809	18.9612	20.2976	20.6878	20.2967	20.0108	21.5637	19.8395	18.858	20.7207	19.46	20.7137	21.1207	NA	NA	NA	2	2	2	7.9	7.9	7.9	41.093	0	52.998	26387000	20	Niben101Scf02349g03003	Niben101Scf02349g03003
22.3163	22.1739	22.4413	22.2487	21.7589	21.6685	21.8397	22.1911	22.359	22.2111	22.2796	22.5287	22.1396	21.9285	22.3979	22.7127	23.0224	22.6367	22.2242	22.6263	23.0046	NA	NA	NA	3	3	3	25.4	25.4	25.4	27.899	0	15.272	102030000	43	Niben101Scf02350g02011;Niben101Scf08679XLOC_074048	Niben101Scf02350g02011;Niben101Scf08679XLOC_074048
23.0418	22.5256	22.652	22.6804	22.8201	23.1662	22.8694	22.7492	22.9537	23.2511	23.1908	23.228	22.6979	22.6759	22.159	23.3557	23.5317	23.5651	23.1076	23.8178	23.5187	NA	NA	NA	8	8	1	46.9	46.9	5.2	23.135	0	10.332	170310000	64	Niben101Scf07984XLOC_071339;Niben101Scf02351g02003;Niben101Scf01625g01009;Niben101Scf14778XLOC_085324;Niben101Scf00046g05014;Niben101Scf14778XLOC_085320;Niben101Scf14778XLOC_085318	Niben101Scf07984XLOC_071339;Niben101Scf02351g02003;Niben101Scf01625g01009;Niben101Scf14778XLOC_085324
20.2961	20.4316	18.3122	20.5203	20.8636	19.4804	20.419	18.1025	20.1438	18.8441	20.7096	20.285	19.1037	20.336	19.4589	20.4526	20.4834	20.5218	19.9764	20.1918	19.0766	NA	NA	NA	10	3	3	41.7	15.2	15.2	45.271	0	9.9461	21064000	14	Niben101Scf02351g08011	Niben101Scf02351g08011
20.3904	20.3143	21.0657	20.8522	20.9076	21.0487	20.5482	20.5701	21.2099	21.0864	20.6654	21.0473	21.1611	21.0156	20.4331	20.9868	20.9484	18.5997	20.4188	20.9827	20.9725	NA	NA	NA	3	3	3	40.2	40.2	40.2	12.424	0	6.298	36995000	20	Niben101Scf02353g06005;Niben101Scf05146g08004	Niben101Scf02353g06005;Niben101Scf05146g08004
24.5975	25.0106	24.2727	24.785	24.3312	24.4081	24.4272	24.7205	23.9556	24.4273	25.0794	24.7384	25.0127	24.8721	24.6237	24.973	25.123	24.8953	25.0864	24.3668	24.6156	NA	NA	NA	9	9	2	56	56	16.3	23.168	0	105.66	538760000	76	Niben101Scf02353g06039	Niben101Scf02353g06039
20.9591	21.771	21.8811	19.4791	21.8015	19.5123	21.1836	18.933	18.9755	21.1261	21.0773	21.5249	21.2361	21.4112	19.4467	21.5302	21.9221	21.3012	20.8152	18.6789	20.698	NA	NA	NA	13	5	5	41.7	19	19	53.42	0	79.278	54496000	24	Niben101Scf02354g10002	Niben101Scf02354g10002
20.8878	21.1757	21.4349	21.5002	22.5178	22.5711	22.2757	21.0874	19.8816	21.1338	22.1948	22.4749	21.3168	21.5049	21.5249	21.9321	22.1115	21.9381	20.7327	22.1247	22.276	NA	NA	NA	15	3	3	35.5	10.1	10.1	56.658	0	69.518	78052000	32	Niben101Scf02357g07009	Niben101Scf02357g07009
27.4327	27.3642	27.3551	27.178	27.3943	27.3294	27.3343	27.2558	27.2811	27.2763	27.4543	27.609	27.3023	27.4597	27.5183	27.4901	27.5644	27.412	27.3685	27.6438	27.9375	NA	NA	NA	20	20	7	59.4	59.4	23.3	43.182	0	323.31	3768200000	606	Niben101Scf02357g08006	Niben101Scf02357g08006
24.4122	24.8074	24.5103	24.2614	25.0701	24.5901	24.6547	24.6251	24.3232	24.8153	24.9303	24.712	24.9054	24.6438	24.217	24.9528	24.7826	24.6488	24.6829	25.0614	24.3608	NA	NA	NA	20	19	18	61.6	61.6	57.7	52.062	0	167.91	547070000	189	Niben101Scf02358g02002	Niben101Scf02358g02002
22.1136	22.3961	21.9308	21.2353	21.7534	21.5989	21.9701	22.6269	21.8919	22.9742	22.0958	22.9992	22.0527	21.3842	21.9037	22.4213	22.3199	22.5235	22.3835	22.2022	22.2363	NA	NA	NA	5	5	5	24.5	24.5	24.5	28.848	0	6.2298	92403000	26	Niben101Scf02358g02011	Niben101Scf02358g02011
25.9506	26.9463	25.8447	25.4754	26.631	25.9664	26.3042	26.1953	25.7492	26.0238	26.5936	26.1074	26.6906	25.7366	25.4806	26.7586	26.2464	26.1562	25.9729	26.6653	25.5936	NA	NA	NA	20	20	19	52.6	52.6	52.6	52.896	0	323.31	1583700000	405	Niben101Scf02359g00009	Niben101Scf02359g00009
21.435	21.3641	21.3839	21.0906	21.9726	21.4732	20.9797	21.0544	21.4091	21.3245	21.6003	21.5124	20.0342	21.3877	20.3274	19.2674	21.6368	19.2885	19.1588	21.0552	20.1261	NA	NA	NA	12	1	1	50.4	6.5	6.5	29.395	0	10.396	52519000	16	Niben101Scf02366g06014	Niben101Scf02366g06014
28.5137	28.5481	28.349	28.623	28.6262	28.4115	28.4195	28.3737	28.5658	28.3943	28.5272	28.5863	27.9266	28.3155	28.7403	27.8931	28.4993	28.2767	28.4251	28.4667	28.3868	NA	NA	NA	19	19	10	68.5	68.5	40.4	29.364	0	323.31	7907300000	453	Niben101Scf02537g00004;Niben101Scf02367g04001	Niben101Scf02537g00004;Niben101Scf02367g04001
24.1838	24.0438	23.7685	23.8299	24.3082	24.2989	24.236	23.9098	23.769	23.8991	24.1264	24.4079	24.0116	23.8756	24.2065	24.1448	24.198	24.3468	24.2155	24.1365	24.1213	NA	NA	NA	16	16	5	50	50	16.7	60.931	0	133.9	375210000	187	Niben101Scf02367g05018	Niben101Scf02367g05018
28.6405	28.7929	28.5495	28.5845	28.7215	28.3617	28.8104	28.7818	28.7943	28.7086	28.7314	28.7225	28.4951	28.7327	28.5734	28.5756	28.7008	28.3843	28.516	28.718	28.3148	NA	NA	NA	23	23	14	61.8	61.8	42.5	38.129	0	323.31	8521900000	478	Niben101Scf02367g05038	Niben101Scf02367g05038
21.1695	20.6952	20.5148	20.6037	20.8978	20.4642	20.6984	20.9898	20.8077	21.0657	21.1333	20.8898	21.6686	20.6573	20.448	21.3296	20.8198	21.3715	20.3822	20.6737	20.8083	NA	NA	NA	4	4	4	15.5	15.5	15.5	42.123	0	21.626	38770000	49	Niben101Scf02369g02001	Niben101Scf02369g02001
22.235	21.16	21.9249	20.8461	19.6982	20.8361	22.1921	20.8291	21.7343	21.8377	19.7087	19.9222	22.3142	20.0731	22.1953	20.3384	19.6165	21.4627	23.7109	20.2989	21.9916	NA	NA	NA	9	1	1	59.1	6.6	6.6	20.369	0.00145	2.1124	55214000	19	Niben101Scf02381g04022	Niben101Scf02381g04022
24.9476	24.9922	25.5059	25.5933	25.3412	25.2425	25.2245	25.1102	25.3635	25.2954	25.3705	25.2463	25.1494	25.6284	25.8285	25.739	25.702	25.61	25.5261	25.5738	25.622	NA	NA	NA	5	5	4	43.1	43.1	32.7	16.167	0	85.403	839020000	86	Niben101Scf02384g00003;Niben101Scf01462g02024;Niben101Scf03035g00016	Niben101Scf02384g00003;Niben101Scf01462g02024
21.034	21.1859	19.2933	21.7049	21.4296	21.6127	21.5737	21.1357	21.5638	21.3378	21.0534	21.0987	21.3677	19.2029	20.551	21.1795	21.4009	21.1619	21.5886	21.2104	21.5029	NA	NA	NA	6	6	2	10.5	10.5	3	98.345	0	12.391	55233000	16	Niben101Scf02384g00024;Niben101Scf09774XLOC_077275;Niben101Scf01500g00005	Niben101Scf02384g00024
21.5154	21.5585	21.6815	21.5259	21.6243	21.2066	21.5883	21.3071	20.8354	21.1566	21.4382	21.7749	21.4045	19.518	21.2918	21.3971	21.806	22.0141	21.7016	21.8037	19.5516	NA	NA	NA	15	2	2	44.4	9.4	9.4	55.944	0	23.397	58596000	67	Niben101Scf02386g00005	Niben101Scf02386g00005
21.2565	22.103	21.4606	21.722	21.5109	21.9782	21.7149	21.5821	21.6244	21.6804	22.221	21.7536	21.1629	22.0171	21.7166	21.4431	22.3032	21.4864	22.1389	22.3385	21.2041	NA	NA	NA	7	2	2	50	20.3	20.3	16.156	0	17.705	70384000	27	Niben101Scf02386g02002	Niben101Scf02386g02002
22.2774	22.4457	22.6228	22.3315	22.4263	22.4444	22.5752	22.6472	22.6893	22.5261	22.5502	22.5321	22.7597	22.4496	22.9128	22.6357	22.7837	22.8329	22.5478	22.3921	22.6767	NA	NA	NA	17	5	5	46.2	14	14	57.181	0	147.32	122120000	78	Niben101Scf02390g01019	Niben101Scf02390g01019
18.0164	18.6831	21.0518	19.3454	20.3893	19.3531	19.4918	18.4728	20.2952	20.4605	20.359	20.3854	19.7697	19.6681	19.1729	20.4348	20.495	20.4767	19.5017	20.3322	20.215	NA	NA	NA	2	2	2	17.3	17.3	17.3	22.819	0.00027778	4.0277	14444000	10	Niben101Scf02393g02025	Niben101Scf02393g02025
21.3493	21.989	22.3315	21.8065	22.7175	22.0439	22.4063	22.1329	22.5501	21.5645	22.5541	21.972	22.247	22.6856	22.309	22.6469	22.672	22.101	22.3621	22.3892	22.9042	NA	NA	NA	6	6	1	11	11	2.8	66.882	0	60.061	99133000	31	Niben101Scf02395g02002	Niben101Scf02395g02002
29.228	29.3061	29.1442	29.1246	29.2818	29.2184	29.1879	29.1637	29.0428	29.2244	29.1629	29.16	29.1448	29.5602	29.0907	29.1443	29.3016	29.1741	29.2222	29.3268	29.3684	NA	NA	NA	39	39	20	84.5	84.5	44.4	55.858	0	323.31	13676000000	1247	Niben101Scf02395g03005;Niben101Scf16376XLOC_086665	Niben101Scf02395g03005
20.7534	20.9326	17.9996	20.2103	21.7655	20.9465	20.9151	20.5844	20.6763	20.6284	21.1791	21.5833	21.5302	20.6404	20.5797	21.2946	21.2646	21.421	20.6692	21.0858	18.8939	NA	NA	NA	5	5	5	17.6	17.6	17.6	57.571	0	25.443	43488000	29	Niben101Scf05118g04008;Niben101Scf02402g01001	Niben101Scf05118g04008;Niben101Scf02402g01001
26.2505	25.9051	25.9215	26.1937	26.2919	26.0653	26.1622	25.8975	25.9522	26.0178	26.0739	26.187	26.2566	25.8353	26.1237	26.2455	26.0279	26.1363	26.0781	26.0225	25.8524	NA	NA	NA	28	28	3	68.7	68.7	8.4	55.196	0	252.76	1403800000	394	Niben101Scf02405g05020	Niben101Scf02405g05020
20.5934	20.5257	20.5476	19.9351	20.3174	20.4922	20.3675	20.5553	20.8331	20.7582	20.2611	20.3144	20.0894	18.8192	18.8634	20.5929	20.4259	20.7846	20.4359	20.8676	21.1855	NA	NA	NA	6	6	5	11.2	11.2	9.9	88.059	0	12.563	26954000	16	Niben101Scf02407g01016;Niben101Scf08242XLOC_072360;Niben101Scf07049XLOC_067513	Niben101Scf02407g01016;Niben101Scf08242XLOC_072360
29.2096	28.9503	29.2673	29.3903	28.8928	29.125	29.1242	29.2435	29.4572	29.1328	29.0114	29.0099	28.982	29.48	29.5308	28.9246	29.1211	28.9389	29.2663	28.9226	29.48	NA	NA	NA	12	12	7	81.1	81.1	62.8	16.253	0	141.7	12170000000	547	Niben101Scf02407g04002;Niben101Scf02407g04001;Niben101Scf05151g01012;Niben101Ctg06705XLOC_000697	Niben101Scf02407g04002;Niben101Scf02407g04001;Niben101Scf05151g01012
24.5112	24.5454	24.0906	24.5808	24.062	24.2503	24.3263	24.6047	23.4722	24.3187	25.0164	24.4573	24.9444	25.002	25.544	25.2264	24.7458	24.8966	24.8593	24.8661	24.9371	NA	NA	NA	14	13	13	43.1	40.6	40.6	38.729	0	197.23	525510000	151	Niben101Scf02407g13009;Niben101Scf05173g00017	Niben101Scf02407g13009
28.4447	27.9545	28.1688	28.394	27.9154	28.0678	28.3199	27.9255	28.3551	28.2969	28.0093	28.0714	28.2967	28.0334	28.8691	28.4864	27.772	28.4962	28.1645	28.0166	28.552	NA	NA	NA	36	36	6	65.7	65.7	16.9	68.219	0	323.31	6231400000	808	Niben101Scf02408g02009	Niben101Scf02408g02009
29.3788	29.3213	29.1673	29.1447	29.2896	29.3574	29.24	29.2656	29.3377	29.2302	29.4447	29.4347	29.3329	29.1302	29.2937	29.256	29.352	29.446	29.3179	29.4633	29.3323	NA	NA	NA	88	88	88	73.4	73.4	73.4	127.3	0	323.31	13342000000	1814	Niben101Scf02408g03019;Niben101Scf04956g00001	Niben101Scf02408g03019;Niben101Scf04956g00001
22.8867	23.07	23.0561	22.481	23.6013	23.4702	23.0529	23.2653	22.7782	22.8643	23.0715	23.4528	22.8571	23.0713	22.3149	22.4075	23.6365	22.6991	23.0208	23.0917	22.7562	NA	NA	NA	11	11	11	52.4	52.4	52.4	34.861	0	135.03	180320000	81	Niben101Scf02408g04003	Niben101Scf02408g04003
20.9538	21.5123	21.2958	21.2233	19.6404	21.3526	21.8936	20.6705	21.3656	20.8045	21.3405	21.7625	21.4464	21.0819	21.1864	21.5147	21.4959	21.6512	21.3339	21.9835	21.3993	NA	NA	NA	5	5	5	27.2	27.2	27.2	41.233	0	4.8303	56317000	20	Niben101Scf02408g04020	Niben101Scf02408g04020
24.0846	24.3897	23.9697	24.1206	24.1345	23.9704	24.0717	24.2781	23.9912	24.1853	24.2301	24.202	24.0291	24.2141	23.9775	23.9149	24.3543	23.7773	24.2053	24.2724	24.0224	NA	NA	NA	16	16	16	70.1	70.1	70.1	33.836	0	102.37	367560000	186	Niben101Scf02408g04024	Niben101Scf02408g04024
21.1812	21.262	21.472	21.5449	21.8353	21.1911	21.5931	21.4393	21.9843	21.8717	21.0806	20.9592	22.0532	21.1901	22.1006	21.2796	21.0424	21.4355	20.9627	20.7862	21.7298	NA	NA	NA	6	6	6	59.6	59.6	59.6	18.694	0	15.821	58313000	45	Niben101Scf02408XLOC_033577;Niben101Scf07172XLOC_068015	Niben101Scf02408XLOC_033577;Niben101Scf07172XLOC_068015
27.9378	28.1088	28.0379	27.9664	28.1565	28.0475	28.1853	27.9629	27.8544	27.7626	28.3863	28.3155	27.7508	27.9001	28.0334	27.9248	28.2909	28.3667	28.2411	27.913	27.9879	NA	NA	NA	16	16	16	73.6	73.6	73.6	29.155	0	323.31	5482400000	474	Niben101Scf02410g00002;Niben101Scf00592g12003	Niben101Scf02410g00002
20.3937	20.6881	20.7845	22.4139	18.7906	21.238	21.2223	21.3837	19.6529	19.7664	20.3513	20.5416	19.5931	22.286	21.8199	20.1744	21.5818	20.7204	20.9607	20.7621	21.6584	NA	NA	NA	7	3	3	22.7	11.2	11.2	41.367	0	54.34	38720000	39	Niben101Scf02411g01001	Niben101Scf02411g01001
21.1451	21.704	21.9946	21.8239	21.1583	21.904	21.5138	22.0144	20.9237	21.7895	21.8349	21.177	22.0576	21.6836	22.3252	21.7829	20.7991	21.3039	22.1662	22.2914	21.7804	NA	NA	NA	5	5	2	11.3	11.3	3.8	59.516	0	12.315	65781000	30	Niben101Scf02413g04014;Niben101Scf09170XLOC_075597	Niben101Scf02413g04014;Niben101Scf09170XLOC_075597
27.6734	27.4901	27.2174	27.3832	27.8215	27.5767	27.4119	27.2662	27.1523	27.6173	27.5782	27.6931	27.4381	27.6582	27.3355	27.3017	27.8306	27.6956	27.7574	27.7286	27.5727	NA	NA	NA	21	21	21	67.4	67.4	67.4	36.651	0	308.18	3962900000	569	Niben101Scf02420g08013;Niben101Scf02420g08010	Niben101Scf02420g08013;Niben101Scf02420g08010
24.2536	24.5039	24.1512	24.1231	24.6298	23.9384	24.4676	24.2805	24.1082	24.5675	24.4539	24.6752	24.2924	24.5822	24.4862	24.0894	24.4631	24.4042	24.0849	23.9221	24.3403	NA	NA	NA	15	15	9	58.7	58.7	42.6	42.527	0	93.216	426370000	182	Niben101Scf02422g02013	Niben101Scf02422g02013
24.4889	24.5489	24.3209	24.3927	24.3637	24.7598	24.5694	24.3962	23.9549	24.1812	24.646	24.6136	24.0259	24.266	24.234	24.3033	24.6742	24.5972	24.4222	24.7681	23.9854	NA	NA	NA	13	11	8	52.2	46.4	36.9	40.272	0	96.304	455340000	136	Niben101Scf02425g02007;REV__Niben101Scf07995XLOC_071365	Niben101Scf02425g02007
22.0672	21.7267	22.1554	21.873	22.854	22.3015	21.9076	21.8181	22.0858	21.5916	21.928	22.2503	22.4686	20.412	19.6329	22.3566	21.812	22.288	21.6933	22.0572	20.1598	NA	NA	NA	3	3	3	18.9	18.9	18.9	16.341	0	6.1831	92578000	42	Niben101Scf12011XLOC_081931;Niben101Scf02426g02026	Niben101Scf12011XLOC_081931;Niben101Scf02426g02026
24.7847	25.0144	24.7089	24.4262	24.2702	24.4158	24.4833	24.9873	24.4052	25.5667	24.853	23.8205	24.0202	23.8757	24.3182	24.1189	24.0074	23.6757	24.0803	24.0203	24.3391	NA	NA	NA	3	3	3	30.7	30.7	30.7	9.7587	0	23.119	452620000	32	Niben101Scf02427g02013;Niben101Scf05038g00001	Niben101Scf02427g02013
22.6571	22.3898	23.1236	22.9405	23.0451	23.1669	22.9198	22.6076	23.2006	23.0746	23.1494	23.4774	22.3583	23.5961	23.2374	23.3884	23.4061	23.5649	23.0712	23.495	23.1369	NA	NA	NA	9	8	8	19.9	18.2	18.2	78.062	0	28.092	196850000	109	Niben101Scf02427g03007;Niben101Scf04995g18022	Niben101Scf02427g03007
24.4606	25.0103	24.5701	24.7592	25.1357	24.7155	24.9046	24.7829	24.2854	24.8548	24.648	24.8648	24.7913	24.6973	24.4537	24.1223	24.9228	24.3962	24.8381	25.2553	24.1674	NA	NA	NA	13	13	1	39.7	39.7	4.6	50.651	0	82.571	550660000	174	Niben101Scf02429g02004	Niben101Scf02429g02004
27.1055	26.304	26.6409	26.1701	27.1866	26.483	27.2289	26.4107	26.5763	26.8753	26.6675	27.237	26.4841	26.5258	26.2119	26.9692	27.1153	27.2395	27.1293	26.673	26.4404	NA	NA	NA	22	7	7	74.7	27.5	27.5	35.92	0	106.29	2467200000	255	Niben101Scf02433g06003	Niben101Scf02433g06003
23.9887	23.1661	23.1346	23.0474	23.7501	23.5427	23.6434	23.2317	23.3764	23.341	23.5781	23.8407	23.7667	22.5947	23.8543	23.7206	23.3317	24.083	23.269	22.9417	23.0026	NA	NA	NA	19	8	8	59.1	27.4	27.4	51.509	0	64.005	251380000	126	Niben101Scf02436g00004	Niben101Scf02436g00004
23.2842	23.0222	23.6557	23.2322	22.9163	23.6809	23.3292	22.7094	22.8122	22.5556	22.6096	23.3105	23.628	22.4621	23.5608	23.3031	23.5889	24.1589	23.3687	23.4212	23.5861	NA	NA	NA	12	3	3	60.3	16.3	16.3	26.368	0	41.497	196510000	41	Niben101Scf02437g07004	Niben101Scf02437g07004
26.181	26.535	26.0724	26.3187	26.3174	26.2545	26.3956	26.1587	26.1696	26.1078	26.3583	26.1543	26.1627	26.398	26.3541	26.0047	26.4213	26.1177	26.0636	26.3076	26.4186	NA	NA	NA	34	34	15	57.1	57.1	27.2	76.029	0	154.34	1582100000	438	Niben101Scf02438g02001	Niben101Scf02438g02001
19.5989	18.5414	19.8163	20.2473	18.649	20.0089	19.5478	19.4539	18.0351	19.9127	19.8356	19.0543	20.1088	20.2806	20.7307	20.2406	20.2396	18.8496	18.4831	18.039	20.4306	NA	NA	NA	2	2	2	3	3	3	96.564	0.0014738	2.2573	13827000	14	Niben101Scf02441g04008;Niben101Scf02449g02004	Niben101Scf02441g04008;Niben101Scf02449g02004
23.6486	22.809	23.6056	23.6486	23.0213	23.5621	23.5075	23.2922	23.8108	23.5162	23.1807	23.6965	24.1179	23.0921	24.3688	24.2267	23.2605	24.2309	23.4674	23.2754	23.7209	NA	NA	NA	8	8	8	48.8	48.8	48.8	28.56	0	229.2	241390000	133	Niben101Scf02442g00014;Niben101Scf08178XLOC_072110;Niben101Scf09387XLOC_076111	Niben101Scf02442g00014;Niben101Scf08178XLOC_072110
22.0707	21.6508	21.3416	21.4303	21.6277	21.3618	21.8237	21.0545	20.0898	21.5128	21.6023	21.7485	21.8002	18.1934	22.598	22.0295	21.0993	22.1293	21.3639	21.5014	19.7756	NA	NA	NA	16	3	3	36.8	9.7	9.7	45.62	0	9.1462	58342000	30	Niben101Scf02442g00015	Niben101Scf02442g00015
24.5301	23.8531	24.0202	24.4707	25.0992	24.1169	24.7127	23.8168	24.0304	24.4877	24.2829	24.4646	24.737	24.4801	24.0141	24.8844	24.5086	24.8428	24.6103	24.4751	23.7664	NA	NA	NA	12	12	12	62	62	62	30.073	0	43.899	447040000	116	Niben101Scf02451g01004	Niben101Scf02451g01004
22.7138	22.7171	22.9246	22.8966	23.0704	22.7461	22.9941	22.684	22.748	22.3956	22.7766	22.6545	22.5507	22.7177	23.0612	22.4927	22.6148	22.5493	22.5295	22.0025	22.077	NA	NA	NA	12	12	12	37.5	37.5	37.5	56.564	0	62.657	134580000	92	Niben101Scf02455g00014;Niben101Scf02474g02007	Niben101Scf02455g00014;Niben101Scf02474g02007
22.7633	22.1649	22.4296	22.4437	21.6853	22.5258	22.9999	22.1877	23.0553	22.7529	22.6864	22.7563	22.2572	22.8456	22.5841	23.2748	22.6392	23.7457	23.7469	21.901	23.5372	NA	NA	NA	8	8	2	15.5	15.5	3.4	80.765	0	95.841	107490000	44	Niben101Scf02455g01011	Niben101Scf02455g01011
23.071	23.2727	22.6076	22.9532	23.2697	22.7771	23.4335	22.5179	22.6894	22.8641	23.214	23.2038	22.8078	22.781	21.4705	22.6758	23.4182	22.8357	23.3042	23.2949	22.2048	NA	NA	NA	24	20	14	26.5	23	17.2	124.28	0	39.14	161100000	74	Niben101Scf02455g02002	Niben101Scf02455g02002
27.2712	27.4239	26.9547	26.902	27.2642	26.9871	27.178	26.9485	26.6572	27.0636	27.3414	27.1862	27.2518	26.8837	26.7759	26.9898	27.2234	26.9929	27.0412	27.2179	26.5531	NA	NA	NA	39	39	6	68.4	68.4	13.4	58.761	0	323.31	2974000000	653	Niben101Scf02455g03022	Niben101Scf02455g03022
31.6364	31.1716	31.7004	31.661	31.4606	31.5139	31.3475	31.4822	31.6424	31.4441	31.1963	31.3751	31.4964	31.306	31.8742	31.5154	31.2134	31.5828	31.3585	31.3063	31.2243	NA	NA	NA	42	42	1	75.2	75.2	5.8	52.206	0	323.31	58064000000	2038	Niben101Scf02461g00003	Niben101Scf02461g00003
27.1949	27.0585	27.3016	27.0752	26.5999	26.8171	27.2248	27.017	26.707	27.2787	26.5866	27.2341	26.5987	26.7427	27.0053	26.7062	26.7429	26.9642	26.5968	26.7099	26.3671	NA	NA	NA	38	4	3	71.8	13.5	8.6	50.918	0	233.81	3525500000	584	Niben101Scf02461g00004	Niben101Scf02461g00004
21.7938	21.6295	22.1077	21.5966	22.1966	21.7776	21.6756	21.932	21.5621	21.8519	22.4519	22.2483	21.9527	21.9438	21.8167	22.5062	22.5872	22.6751	21.0715	21.6981	22.1264	NA	NA	NA	5	3	3	31.3	20.1	20.1	15.36	0	40.046	84634000	36	Niben101Scf02462g03001;Niben101Scf01184XLOC_018996	Niben101Scf02462g03001;Niben101Scf01184XLOC_018996
28.4532	28.4463	28.2624	28.7582	28.2151	28.4661	28.4523	28.1088	28.427	28.5562	28.5209	28.5492	28.7872	28.3275	28.6147	28.6507	28.6107	28.8031	28.7976	28.9093	28.7868	NA	NA	NA	8	8	1	58	58	16.1	15.644	0	194.3	7885200000	169	Niben101Scf02463g00001	Niben101Scf02463g00001
26.1123	26.5394	25.7676	26.1585	26.4746	26.1755	26.0187	26.2445	25.9387	26.0798	26.2834	25.8739	26.0914	26.2854	26.0852	26.3546	26.1141	25.8215	25.9185	26.6482	26.0134	NA	NA	NA	23	23	3	60.2	60.2	5	67.952	0	318.95	1551000000	457	Niben101Scf02467g01003;Niben101Scf05804XLOC_061251	Niben101Scf02467g01003
23.0923	23.3467	23.2949	23.7546	23.3074	23.5736	23.0251	23.4034	23.4491	23.547	23.4891	23.542	23.5713	23.9918	23.7975	23.4325	23.9087	23.5679	23.678	23.383	23.8693	NA	NA	NA	11	9	9	36.8	28.5	28.5	36.591	0	21.92	236240000	86	Niben101Scf02468g01007;Niben101Scf06990XLOC_067112;Niben101Scf00278g11001;Niben101Scf02819g07007	Niben101Scf02468g01007;Niben101Scf06990XLOC_067112
20.6301	20.7407	20.7658	20.8778	21.1298	21.0611	21.2448	20.9308	20.8614	21.0123	21.0907	21.5015	20.5253	20.4292	19.2743	20.8998	20.9744	21.0969	21.0647	20.9753	19.8058	NA	NA	NA	7	7	7	20.2	20.2	20.2	54.177	0	9.2578	40593000	28	Niben101Scf02468g02007;Niben101Scf01683g01001;Niben101Ctg14905g00002	Niben101Scf02468g02007
24.2293	23.696	23.5821	23.3822	23.7716	23.7429	23.6479	23.3681	23.5019	23.5079	23.6792	23.6351	23.3776	23.1991	23.4606	23.9601	23.4668	23.8544	23.7906	23.6583	23.6836	NA	NA	NA	24	3	3	60.2	10.8	10.8	60.37	0	28.313	271200000	66	Niben101Scf02469g01001	Niben101Scf02469g01001
25.3215	24.9756	24.7234	24.9001	25.1097	24.6511	25.2256	25.0218	25.38	25.2059	25.0338	25.3724	25.3915	25.1768	25.2955	25.129	25.1805	25.4346	25.0525	24.9143	25.3562	NA	NA	NA	6	6	6	54.8	54.8	54.8	10.23	0	71.23	697700000	92	Niben101Scf02979g00004;Niben101Scf02470g01007	Niben101Scf02979g00004;Niben101Scf02470g01007
26.6688	26.5407	26.7529	27.0308	26.7079	26.5305	26.366	26.5919	26.8684	26.5748	26.8843	26.4599	27.2351	26.9951	27.3241	26.6794	26.3638	26.5943	26.6395	26.7294	27.0794	NA	NA	NA	4	3	3	24.2	18.2	18.2	14.824	0	73.02	2097400000	45	Niben101Scf02471g01008	Niben101Scf02471g01008
20.2227	19.5508	20.0907	19.8422	20.115	20.33	20.0743	19.9819	20.3028	19.1444	19.8929	19.8692	19.8767	20.1455	19.6354	20.6131	21.0186	20.397	19.8031	20.4736	19.454	NA	NA	NA	15	2	0	47.7	5.3	0	51.324	0	19.714	18121000	11	Niben101Scf02479g02010;Niben101Scf06685XLOC_065701;Niben101Scf05048g00008;Niben101Scf06831XLOC_066425	Niben101Scf02479g02010;Niben101Scf06685XLOC_065701;Niben101Scf05048g00008;Niben101Scf06831XLOC_066425
27.5558	27.0562	26.7604	26.993	27.4425	27.1847	27.2925	26.8085	26.6075	27.2607	27.3192	27.5939	27.3017	26.3785	26.6755	27.2844	26.7768	27.693	27.1816	27.2836	26.7995	NA	NA	NA	18	18	18	45.5	45.5	45.5	45.597	0	323.31	3203600000	553	Niben101Scf02479g02013;Niben101Scf05048g00010	Niben101Scf02479g02013;Niben101Scf05048g00010
31.6614	31.5541	31.2175	31.1992	31.7874	31.5559	31.7669	31.3726	31.0525	31.4789	31.4654	31.524	31.4631	31.1135	31.3125	31.2316	31.1252	31.5751	31.3603	31.6148	31.1531	NA	NA	NA	59	59	14	73	73	21.3	112.36	0	323.31	66398000000	3520	Niben101Scf02480g02012;Q8UFD6	Niben101Scf02480g02012
19.5196	18.6493	18.7346	19.5705	19.6579	21.0697	21.0887	20.8771	20.7371	20.8869	20.7118	21.0232	21.2306	20.1891	20.8495	20.9862	18.8951	21.0974	19.1744	19.4188	20.955	NA	NA	NA	3	3	3	17.2	17.2	17.2	29.94	0.00026082	3.0232	29145000	13	Niben101Scf02485g00002	Niben101Scf02485g00002
22.4471	22.8338	22.6046	22.5638	22.4229	22.4511	22.8694	22.3341	22.348	22.3352	22.7088	22.2364	22.4271	22.9492	22.6028	22.3771	22.5913	22.4559	22.3639	22.9136	22.5036	NA	NA	NA	6	6	6	50.8	50.8	50.8	19.241	0	11.09	116930000	62	Niben101Scf05932XLOC_062029;Niben101Scf02486g01009;Niben101Scf05932XLOC_062032;Niben101Scf01775g01018;Niben101Scf02714g05004;Niben101Scf02714g05001;Niben101Scf02486g03011	Niben101Scf05932XLOC_062029;Niben101Scf02486g01009;Niben101Scf05932XLOC_062032;Niben101Scf01775g01018
24.9344	24.8689	24.287	24.3383	24.8326	24.4468	24.9451	24.755	24.4083	24.5522	24.8477	24.5956	24.6635	24.9523	24.3301	24.6497	25.0288	24.6831	24.7787	24.878	24.5139	NA	NA	NA	15	15	11	57	57	47.3	35.76	0	132.38	545320000	209	Niben101Scf04804g04001;Niben101Scf02487g00001;Niben101Scf03712g00010	Niben101Scf04804g04001;Niben101Scf02487g00001;Niben101Scf03712g00010
25.6088	25.7268	26.0678	25.9223	25.5198	25.9473	25.9603	25.7568	26.2776	26.0915	26.037	26.0903	26.0849	25.8762	26.0673	25.9876	25.9814	25.9582	25.9829	25.8916	25.8977	NA	NA	NA	8	8	4	48.7	48.7	25.7	20.723	0	265.74	1233100000	207	Niben101Scf02494g01018	Niben101Scf02494g01018
22.9003	22.6955	22.6631	22.6244	23.222	23.0518	22.9648	23.1272	23.0859	23.1754	23.288	23.3647	23.5411	23.2134	23.3159	23.2659	23.6585	23.9199	22.6719	22.9276	23.6081	NA	NA	NA	34	6	6	74	14.3	14.3	66.341	0	94.031	181260000	89	Niben101Scf02497g01012	Niben101Scf02497g01012
23.7706	23.9914	24.0745	23.8226	24.1181	24.1238	24.1891	24.1558	24.0469	23.9993	24.3747	24.3437	23.6515	24.1973	24.1748	24.1264	24.3757	24.066	24.1198	24.1572	24.2247	NA	NA	NA	16	16	16	58.9	58.9	58.9	35.951	0	155.71	349190000	207	Niben101Scf02497g01020;Niben101Scf02497g01015;Niben101Scf10938XLOC_079928	Niben101Scf02497g01020
20.0626	20.0635	19.6267	19.4667	20.0803	19.4697	19.8344	18.3305	20.3387	19.6723	19.593	20.3209	19.6345	20.4238	20.6084	19.5888	19.217	19.9097	18.7339	19.7066	19.6047	NA	NA	NA	2	2	2	12	12	12	35.645	0	7.1702	14024000	11	Niben101Scf02497g02012	Niben101Scf02497g02012
27.6921	27.3345	27.0403	27.543	27.9304	27.4002	27.5083	27.094	26.8722	27.3492	27.5642	27.5616	27.5662	27.1329	27.1582	27.3605	27.7372	27.5761	27.3834	27.2681	27.2831	NA	NA	NA	23	23	9	69.2	69.2	27.1	33.507	0	295.2	3728100000	453	Niben101Scf02499g03007	Niben101Scf02499g03007
21.3497	21.702	18.8274	21.6071	21.6526	21.7268	21.6522	21.8708	21.3576	21.3951	21.4063	21.6301	18.7359	22.27	19.8794	21.2649	21.956	21.6029	21.6802	21.7032	19.2455	NA	NA	NA	4	4	2	40.2	40.2	26	21.856	0	40.25	60956000	42	Niben101Scf02502g08006	Niben101Scf02502g08006
28.0596	28.1164	27.9902	28.1375	28.2642	28.0389	28.1	28.2522	27.9059	28.0471	28.1612	28.0829	27.9972	28.1645	28.2309	27.9377	28.3274	28.209	27.9925	27.9465	27.7052	NA	NA	NA	31	31	2	61.6	61.6	11.3	64.638	0	323.31	5879600000	774	Niben101Scf02502g16008;Niben101Scf17719XLOC_087387	Niben101Scf02502g16008
26.4962	26.6339	26.5364	26.7922	26.4821	26.8335	26.7206	26.4187	26.4871	26.4211	26.5686	26.8365	26.7748	25.8778	25.8519	26.8094	26.3662	26.991	26.5997	26.7332	26.2386	NA	NA	NA	7	4	3	17.4	13.5	11.7	54.641	0	211.36	2126700000	159	Niben101Scf02507g03001	Niben101Scf02507g03001
24.1517	24.2976	24.2043	24.4783	24.265	24.418	24.2039	24.208	24.4157	24.3772	24.5015	24.1334	24.5464	24.442	24.5222	24.469	24.4994	24.5391	24.7344	25.0486	24.3035	NA	NA	NA	17	17	17	37.6	37.6	37.6	60.378	0	83.264	433790000	150	Niben101Scf02508g01001;Niben101Scf00612g02022;Niben101Scf04715g00003	Niben101Scf02508g01001;Niben101Scf00612g02022
24.7661	24.4557	24.994	24.9712	25.2939	25.0885	25.2088	24.5005	24.9657	25.5698	25.3333	25.6416	24.9594	25.4286	24.9373	25.3062	25.5763	25.2976	24.88	25.2924	25.1458	NA	NA	NA	14	14	5	53.8	53.8	26.1	39.147	0	247.32	784190000	286	Niben101Scf02509g11007	Niben101Scf02509g11007
22.1468	22.3641	20.638	21.4932	22.073	21.9625	22.3985	21.9768	19.6668	22.1548	22.7059	22.3408	21.7351	21.8156	21.3887	21.9768	21.9433	22.1533	21.2964	22.4215	22.0548	NA	NA	NA	3	2	2	41.8	30.8	30.8	19.696	0	6.9814	85999000	49	Niben101Scf02510g04002	Niben101Scf02510g04002
21.7034	21.8445	21.3727	21.5332	21.9113	21.9023	21.6073	18.6881	20.3787	21.8008	21.8467	21.6095	22.0621	22.1092	21.3705	21.7212	22.3081	21.8611	21.3833	22.48	21.4901	NA	NA	NA	7	7	7	36.6	36.6	36.6	44.439	0	77.283	97922000	70	Niben101Scf02510g05021;Niben101Scf07284XLOC_068519	Niben101Scf02510g05021;Niben101Scf07284XLOC_068519
23.182	23.4897	23.5761	23.6135	22.6629	23.0117	22.8757	23.3487	22.9919	19.6111	22.9796	23.1836	23.2815	23.6131	23.6725	23.4065	23.2091	23.212	23.9353	23.1853	23.7931	NA	NA	NA	2	2	2	16.9	16.9	16.9	25.884	0	8.2283	188670000	30	Niben101Scf02513g01019;Niben101Scf02513g01020	Niben101Scf02513g01019;Niben101Scf02513g01020
24.8738	23.3893	23.5164	25.0454	23.3468	24.2941	24.4648	24.1941	24.1865	24.887	24.0975	24.0791	24.5976	24.2982	24.1723	24.274	25.0767	24.4363	25.2217	23.8595	25.0731	NA	NA	NA	17	4	4	49.1	11.6	11.6	42.302	0	36.782	451200000	83	Niben101Scf02513g05010	Niben101Scf02513g05010
18.2575	20.5598	18.731	18.6872	21.408	19.2914	20.4983	18.971	19.3102	20.2669	21.1883	20.8437	18.4842	19.7997	20.4777	19.6326	21.1567	19.1015	20.5971	21.1369	20.0679	NA	NA	NA	2	2	2	21	21	21	24.063	0.00027144	3.652	27636000	12	Niben101Scf02513g11003;Niben101Scf02513g11004	Niben101Scf02513g11003;Niben101Scf02513g11004
23.758	23.8255	23.6422	24.0474	23.4355	23.7975	23.8262	23.4974	23.9119	23.9445	23.5687	23.9007	23.9384	23.6221	23.2595	23.9514	23.8713	23.6991	23.8952	24.1045	23.814	NA	NA	NA	6	6	6	63.5	63.5	63.5	11.638	0	34.051	283500000	69	Niben101Scf02514g01004	Niben101Scf02514g01004
21.5142	21.4307	21.3676	20.5948	21.8708	20.8624	21.4044	21.8532	21.2548	21.0431	21.7656	21.3035	21.6317	21.4547	19.5823	21.2878	21.5028	21.5909	21.2067	22.1339	21.7977	NA	NA	NA	8	8	4	25.3	25.3	13.2	51.796	0	61.811	61253000	42	Niben101Scf02517g18011;Niben101Scf00440g01001;Niben101Ctg03788XLOC_000389	Niben101Scf02517g18011
22.3142	22.0981	22.2769	22.8404	21.7446	22.1004	21.4585	21.8416	22.2274	21.8564	21.4484	21.7355	21.9533	22.1694	22.1033	21.668	21.7413	21.6348	21.9158	21.6187	21.8395	NA	NA	NA	1	1	1	0.9	0.9	0.9	169.59	0.0035145	1.767	73264000	11	Niben101Scf02518g01003	Niben101Scf02518g01003
22.1178	22.2425	23.0106	22.8876	23.6948	21.9202	22.2655	22.4226	22.6704	22.7062	22.4129	22.9249	22.9885	22.3931	22.2594	22.7648	22.8164	22.3927	22.2565	22.0315	21.5739	NA	NA	NA	10	3	3	50.2	13.6	13.6	31.414	0	51.445	126320000	45	Niben101Scf02525g04006	Niben101Scf02525g04006
22.7668	23.0273	22.0809	22.9251	21.9084	23.0086	22.8238	22.5567	22.5907	23.2157	22.6063	22.4284	22.407	21.8987	22.2681	22.4076	21.982	23.0321	23.8189	23.0326	22.7813	NA	NA	NA	14	3	3	55.6	8.5	8.5	25.739	0	4.3485	132040000	31	Niben101Scf02526g00002;Niben101Scf02526XLOC_035000	Niben101Scf02526g00002
21.2013	20.827	21.0891	21.421	20.4488	20.9788	21.0815	21.1934	21.392	21.5899	21.3947	21.3423	21.2149	21.1341	21.3931	21.0959	21.4072	21.6934	21.425	20.8529	21.49	NA	NA	NA	3	3	3	13.1	13.1	13.1	28.745	0.00026896	3.5072	47896000	25	Niben101Scf02531g02002	Niben101Scf02531g02002
22.5558	22.1031	22.6699	22.9457	22.1497	23.0061	22.107	22.518	22.4257	22.2955	22.2949	22.5916	22.2084	23.0131	23.5457	22.8369	22.7033	23.1578	22.2897	23.0977	23.5638	NA	NA	NA	5	5	4	36.8	36.8	27.5	20.018	0	12.388	131090000	48	Niben101Scf02537g02001;Niben101Scf02367g05035	Niben101Scf02537g02001
22.7928	23.0113	22.7326	22.8575	22.4636	22.7567	22.9298	22.8154	19.0842	22.5266	22.9307	23.1919	22.6574	22.7884	23.1191	22.3443	22.5739	22.8928	22.9377	23.1115	22.3127	NA	NA	NA	16	5	5	52.6	18.5	18.5	59.725	0	43.067	144110000	63	Niben101Scf02537g02002	Niben101Scf02537g02002
27.4742	27.4591	26.7565	26.8125	27.0916	26.9277	27.3133	27.0519	26.9444	27.1511	27.5045	27.4707	27.3735	27.0421	26.9	27.5764	27.1526	27.4166	27.1691	27.51	26.7777	NA	NA	NA	19	10	10	57	39.6	39.6	42.462	0	323.31	3440100000	299	Niben101Scf02537g02023	Niben101Scf02537g02023
23	22.9783	23.0051	22.1203	23.7672	22.4734	23.0246	22.8457	22.2098	22.7245	22.9309	23.1364	22.4032	22.8919	22.6699	22.4634	22.7153	22.7504	23.1516	22.8798	19.529	NA	NA	NA	10	7	4	49	45.9	36.6	29.343	0	30.862	154990000	56	Niben101Scf02537g14001	Niben101Scf02537g14001
26.9784	27.5074	26.986	26.721	27.7002	27.0556	27.1436	27.3493	26.7854	26.9218	27.4845	27.1472	26.9082	27.2041	26.7414	26.8022	27.4181	27.0196	27.0581	27.2391	26.7868	NA	NA	NA	35	35	13	67.1	67.1	29.3	61.451	0	323.31	2987400000	726	Niben101Scf02538g06008	Niben101Scf02538g06008
24.9197	24.7475	23.2821	25.0646	23.8804	23.9728	24.4397	23.6022	23.7122	23.5831	22.7606	23.6896	24.0225	24.3377	24.1997	24.2409	24.2983	23.8788	24.1177	24.2269	24.2659	NA	NA	NA	12	6	4	52	25.4	16.3	36.05	0	167.3	337200000	80	Niben101Scf02543g01008	Niben101Scf02543g01008
21.8122	21.8337	21.4692	21.4755	22.0082	21.8177	22.0467	22.0993	21.7478	21.9423	22.0644	21.8526	21.9288	21.4532	21.9701	21.6558	21.9951	21.5432	21.7373	21.2597	21.5253	NA	NA	NA	11	11	4	34.5	34.5	11.7	59.622	0	216.82	78231000	80	Niben101Scf02543g03005	Niben101Scf02543g03005
23.9071	23.9808	23.766	23.3538	24.1707	23.7619	24.1456	23.7599	24.0933	24.0115	24.3037	24.4842	23.3739	23.7593	23.8898	23.593	23.8622	24.423	23.7081	23.9818	23.8754	NA	NA	NA	50	4	4	60	8.3	8.3	108.03	0	99.308	392490000	147	Niben101Scf02543g04010	Niben101Scf02543g04010
20.0911	19.7444	19.8481	19.8495	19.6989	19.7437	19.8545	20.0786	18.9168	19.8819	19.7822	20.3469	20.3567	20.027	19.8602	20.0948	18.2224	19.7943	20.2989	19.9516	20.1121	NA	NA	NA	3	3	3	10.2	10.2	10.2	54.729	0.00026055	3.0164	18642000	10	Niben101Scf02544g00001	Niben101Scf02544g00001
22.563	22.4386	22.2936	22.675	22.5815	23.0934	22.4704	22.4413	22.4563	22.5926	22.4892	22.3773	22.5291	22.27	22.931	22.5209	22.5914	22.3576	22.5184	22.2923	22.5951	NA	NA	NA	7	7	7	20.3	20.3	20.3	68.093	0	15.437	132530000	49	Niben101Scf08193XLOC_072163;Niben101Scf02548g06001	Niben101Scf08193XLOC_072163;Niben101Scf02548g06001
23.3905	23.4619	23.4497	23.477	23.4947	23.2336	23.0966	23.3945	22.8471	23.1145	23.5519	23.457	23.6162	23.6419	23.5207	23.3066	23.9834	23.2555	23.2536	23.8666	23.276	NA	NA	NA	7	7	4	34.4	34.4	17	34.005	0	21.94	223490000	76	Niben101Scf02552g03024	Niben101Scf02552g03024
24.8692	25.2264	24.7774	24.5255	25.1074	24.9394	25.1314	25.0298	24.8297	25.0407	25.3096	25.2976	24.9989	25.0285	24.5749	25.2387	25.2005	25.0784	24.7547	25.2564	24.7582	NA	NA	NA	9	9	4	49.2	49.2	27	29.036	0	97.308	675170000	230	Niben101Scf02552g03025	Niben101Scf02552g03025
28.3588	27.7733	28.0526	28.2607	28.032	28.1121	28.1229	27.9533	27.6651	27.959	27.8211	28.0441	28.1207	27.696	28.2811	28.0135	27.6686	28.064	27.933	27.5338	27.3074	NA	NA	NA	33	33	11	78.2	78.2	29.4	50.982	0	323.31	5412200000	741	Niben101Scf02553g02002;Niben101Scf02553g02006	Niben101Scf02553g02002;Niben101Scf02553g02006
27.0519	27.2185	26.9599	26.9195	27.1267	27.2395	27.1923	26.9396	26.7484	26.9308	27.0238	27.1747	26.6084	27.2464	27.1188	27.1042	27.2165	27.2314	26.8569	27.4126	27.0761	NA	NA	NA	44	14	14	79.5	34.7	34.7	61.368	0	190.63	2926600000	303	Niben101Scf02562g00020	Niben101Scf02562g00020
22.4463	22.2717	22.7529	22.9988	22.3062	22.6715	22.1735	22.5021	22.5058	22.0535	22.1948	22.7613	23.1125	21.6869	23.1226	22.9213	21.6231	23.0244	22.8857	22.1813	23.009	NA	NA	NA	5	5	5	29.9	29.9	29.9	20.193	0	48.795	121550000	43	Niben101Scf02562g00024;Niben101Scf03790g00014	Niben101Scf02562g00024;Niben101Scf03790g00014
26.5665	26.3655	26.3202	26.5408	26.3984	26.3038	26.3675	26.4064	26.6878	26.6653	26.6497	26.6859	26.7646	26.5547	26.7841	26.8497	27.0523	27.1164	26.7396	26.7684	26.7725	NA	NA	NA	41	41	12	57.1	57.1	21	86.032	0	310.54	2053000000	597	Niben101Scf02562g01011	Niben101Scf02562g01011
20.6357	21.3221	20.2213	20.1738	21.1436	21.7634	21.4858	19.2837	19.4463	21.0317	21.4184	21.6419	19.0358	21.0475	20.6602	20.4774	21.6454	21.1155	20.8227	20.6787	20.3149	NA	NA	NA	6	6	6	35.1	35.1	35.1	42.274	0	7.2385	39793000	26	Niben101Scf02562g02012	Niben101Scf02562g02012
25.5462	26.1959	25.7853	25.7063	25.7732	25.8708	25.9193	26.0035	25.8494	26.0558	26.1054	25.9055	26.0524	26.3703	26.0662	25.7236	26.5233	25.7984	26.1095	26.1973	26.0919	NA	NA	NA	24	24	24	64.6	64.6	64.6	42.778	0	236.72	1373100000	275	Niben101Scf02568g00011	Niben101Scf02568g00011
22.8524	22.734	22.2839	22.6	21.7268	22.7094	23.5612	22.0284	22.9065	23.3586	22.3976	22.9999	23.6782	21.6154	22.7729	23.5917	21.8395	23.3671	22.2182	22.7503	22.2018	NA	NA	NA	14	14	14	29.4	29.4	29.4	83.536	0	28.483	151060000	82	Niben101Scf02569g00027;Niben101Scf01732g01011	Niben101Scf02569g00027
23.1768	22.4169	22.4401	22.6022	22.5429	22.9617	23.5688	22.7786	22.6268	22.9222	22.9255	23.2038	23.773	22.5144	24.121	23.3174	23.2449	23.3014	23.2043	23.0121	23.543	NA	NA	NA	11	11	7	25.8	25.8	15.1	75.21	0	55.361	188770000	81	Niben101Scf02571g02008;Niben101Ctg10438XLOC_001229;Niben101Scf00488g04027;Niben101Scf05942XLOC_062085	Niben101Scf02571g02008
22.2367	22.623	22.2645	22.2605	22.9498	22.2521	22.3682	22.01	22.4605	22.2253	22.7803	22.7982	22.2614	22.6631	22.2309	22.3574	22.8409	22.3877	22.2253	22.6208	22.2006	NA	NA	NA	10	10	10	31	31	31	60.491	0	20.305	119440000	59	Niben101Scf02572g00014	Niben101Scf02572g00014
25.7233	25.9045	25.5481	25.409	25.9734	25.6998	25.9619	25.4682	25.5654	25.7899	25.8504	26.1164	25.8351	25.8332	25.5007	25.8243	25.9897	25.8994	25.6046	25.6696	25.3902	NA	NA	NA	24	24	8	31.7	31.7	11.2	84.231	0	323.31	1199500000	423	Niben101Scf02572g03001	Niben101Scf02572g03001
19.8843	21.4519	19.4633	19.4119	22	20.1428	21.4661	21.7911	21.6246	20.2247	21.5087	20.0846	20.0658	19.2268	18.6199	21.8366	21.9305	21.9976	18.9867	21.79	20.433	NA	NA	NA	15	2	2	56.7	11.6	11.6	31.982	0.00026539	3.2979	60329000	19	Niben101Scf02572g03004	Niben101Scf02572g03004
23.5491	24.0049	23.7212	23.6767	24.2239	24.0186	23.9017	23.7527	23.6405	23.6482	23.3429	23.96	23.0339	23.6881	24.0459	22.9629	23.413	23.3399	24.0508	23.6532	23.1487	NA	NA	NA	16	7	7	48.9	22.7	22.7	52.528	0	33.071	256060000	73	Niben101Scf02572g03008	Niben101Scf02572g03008
21.3617	21.4054	21.6933	21.704	21.4039	21.645	21.5721	21.1233	21.4296	21.3614	21.2623	21.7295	20.8225	21.1755	21.4164	20.6735	19.0543	21.5064	21.7219	21.812	21.5246	NA	NA	NA	5	5	5	34.5	34.5	34.5	19.689	0	16.846	52685000	23	Niben101Scf02573g02004	Niben101Scf02573g02004
25.468	25.5011	25.0575	25.029	24.9141	25.5494	25.4997	25.2306	24.8687	25.4359	25.5184	25.2431	25.4764	25.8977	26.2178	25.8221	26.3	25.9913	25.729	26.2189	25.9073	NA	NA	NA	8	8	1	26.1	26.1	4.9	30.759	0	89.436	998340000	135	Niben101Scf02576g00011	Niben101Scf02576g00011
22.8241	22.9661	21.581	20.9801	23.2093	22.0575	22.789	21.8535	21.6698	22.2498	22.8955	22.7091	22.7187	22.0376	21.5665	22.8291	22.5079	22.5613	22.6948	22.9263	21.0041	NA	NA	NA	7	7	7	43.1	43.1	43.1	25.994	0	35.766	133080000	80	Niben101Scf02581g00008;Niben101Scf01808g01001	Niben101Scf02581g00008
27.1497	27.0235	27.1599	27.1761	27.3671	27.2563	27.1197	26.9458	27.0436	27.0173	27.1519	27.2646	27.3537	27.0487	27.2662	27.4377	27.1123	27.4314	27.3	27.018	27.0676	NA	NA	NA	41	41	11	55.3	55.3	18.7	107.7	0	323.31	2980600000	580	Niben101Scf02581g03002	Niben101Scf02581g03002
20.0099	19.883	19.9734	19.9017	18.7569	19.9759	19.3974	20.0489	19.9964	20.0942	19.4603	19.0408	19.0357	20.1613	20.3013	17.9809	20.2794	18.7665	18.6505	18.8458	20.0586	NA	NA	NA	5	3	0	17.6	10.4	0	40.07	0	5.0373	16586000	17	Niben101Scf02581g03013	Niben101Scf02581g03013
24.4316	24.0929	23.4433	23.298	24.0575	24.2587	24.3574	23.301	22.5232	23.8942	24.2269	24.5781	23.2764	22.1313	22.859	23.7886	23.6974	24.381	23.9319	24.1675	23.1521	NA	NA	NA	15	3	3	70.7	25.8	25.8	31.037	0	107.38	420570000	162	Niben101Scf02581g05010	Niben101Scf02581g05010
20.331	20.9385	20.8521	20.434	21.1783	21.1763	20.92	20.8893	21.3857	20.8322	21.285	21.5106	20.9706	21.5711	19.9237	20.9439	21.3236	21.1243	20.5677	21.2281	20.9574	NA	NA	NA	14	3	3	68.4	16.7	16.7	32.631	0	120.38	43565000	42	Niben101Scf02581g05011	Niben101Scf02581g05011
22.788	22.5457	22.8516	19.6083	23.1728	22.9012	22.8083	22.0765	22.615	22.5101	22.7706	22.7704	22.2845	22.5325	22.6174	22.5497	22.8443	22.2759	22.5525	22.502	21.9843	NA	NA	NA	8	8	8	17.4	17.4	17.4	70.404	0	17.928	130430000	45	Niben101Scf11937XLOC_081857;Niben101Scf02582g00004	Niben101Scf11937XLOC_081857;Niben101Scf02582g00004
25.7686	26.1121	26.1528	26.3116	26.1744	26.0489	26.0814	26.5376	26.0012	26.4931	26.1562	26.0397	25.4651	25.7099	26.3887	26.2116	26.1848	26.0834	26.8242	27.5068	26.5478	NA	NA	NA	24	1	1	64.9	5.7	5.7	39.231	0	61.704	1552900000	53	Niben101Scf02583g06003	Niben101Scf02583g06003
24.1871	24.2564	24.5782	24.7648	24.3985	24.3102	24.3872	24.7361	25.3768	24.2425	24.4391	24.5899	24.3502	25.124	24.554	24.4863	25.0792	24.2616	24.3667	24.5345	24.8176	NA	NA	NA	10	10	2	74.1	74.1	10.3	19.603	0	32.403	518020000	147	Niben101Scf02593g00002;Niben101Scf29466XLOC_090501	Niben101Scf02593g00002
27.5712	27.2864	27.1427	27.8252	27.4355	27.7269	27.5437	27.2456	27.1237	27.5997	27.8722	27.7139	27.9577	27.5341	28.1164	28.2388	27.663	28.0462	28.1297	27.9705	27.7105	NA	NA	NA	7	6	1	32.8	32.8	4.9	19.73	0	35.145	4262600000	251	Niben101Scf02602g00001	Niben101Scf02602g00001
21.6218	21.6885	21.9655	21.8138	21.5733	22.0294	21.7492	21.8622	22.1003	21.9176	22.0115	21.8976	21.6909	22.2758	22.2615	21.8293	21.9707	22.0504	21.9551	21.6516	21.7594	NA	NA	NA	5	5	5	17.4	17.4	17.4	38.579	0	25.871	73376000	49	Niben101Scf02602g01017;Niben101Scf01036g07020	Niben101Scf02602g01017;Niben101Scf01036g07020
25.0061	24.9167	25.008	25.0206	24.5272	24.9898	25.0138	25.0346	25.3141	25.2476	25.2238	25.048	24.1352	24.5771	24.2898	25.1318	25.2501	25.2358	25.4784	25.5395	25.788	NA	NA	NA	8	8	2	37.5	37.5	13.9	23.76	0	131.31	693570000	99	Niben101Scf19059XLOC_088122;Niben101Scf02606g00015	Niben101Scf19059XLOC_088122;Niben101Scf02606g00015
22.5324	21.8668	22.1811	22.0277	22.3395	22.2312	22.1195	22.211	21.8202	21.8988	22.0427	21.8428	21.9463	21.876	22.0095	21.766	21.5633	22.2852	22.5786	22.1445	21.6166	NA	NA	NA	7	7	2	28.3	28.3	12.1	35.426	0	15.518	85884000	40	Niben101Scf02606g03020	Niben101Scf02606g03020
23.3713	23.639	24.1046	23.8949	23.7518	23.859	23.3834	24.2337	23.9117	23.8045	23.6936	23.8597	23.5444	24.6045	24.4195	23.7204	24.4225	23.7994	23.9339	24.0305	23.8442	NA	NA	NA	8	8	4	24.1	24.1	11.7	51.099	0	69.722	295350000	126	Niben101Scf02608g03013	Niben101Scf02608g03013
29.2428	29.1018	28.7682	28.9187	29.0397	28.9563	28.9258	29.0387	28.9468	28.991	29.0072	28.9166	29.0859	28.7906	29.1375	29.4299	28.9031	29.2042	29.1562	29.4714	28.9521	NA	NA	NA	20	20	7	61.6	61.6	26.4	35.394	0	323.31	10964000000	566	Niben101Scf05943XLOC_062094;Niben101Scf02608g03021	Niben101Scf05943XLOC_062094;Niben101Scf02608g03021
21.1886	20.827	20.6288	20.972	21.769	20.999	21.2632	20.7712	20.842	21.5875	21.7783	21.3958	21.9377	20.5271	21.2914	21.9933	21.4248	21.6591	21.4469	20.9956	20.9701	NA	NA	NA	12	12	12	46.5	46.5	46.5	34.698	0	10.361	54692000	47	Niben101Scf02610g01003	Niben101Scf02610g01003
21.3373	21.7559	21.5289	21.2035	22.0739	21.3902	21.7921	21.3826	20.9103	21.6689	21.9341	22.0705	21.4206	21.9986	18.3467	21.4094	21.8456	21.6729	18.6427	21.5589	21.9092	NA	NA	NA	7	7	7	58.9	58.9	58.9	18.409	0	14.096	65083000	38	Niben101Scf02613g02022;Niben101Scf08523XLOC_073337	Niben101Scf02613g02022;Niben101Scf08523XLOC_073337
25.7706	25.4675	25.3671	25.4353	25.2274	25.4611	25.7048	25.2044	25.1482	25.5074	25.7744	25.7439	25.7897	25.0357	24.9546	25.6967	25.2369	25.265	26.0547	25.8703	25.2216	NA	NA	NA	6	6	5	32.6	32.6	27.9	19.566	0	43.235	939370000	67	Niben101Scf02618g04010	Niben101Scf02618g04010
22.7593	22.8449	23.0909	23.0066	22.9001	22.8974	23.0829	22.9462	23.0877	23.1043	23.1761	23.3663	23.1349	22.9484	23.4586	22.9346	23.0867	23.2597	23.0486	23.2737	23.156	NA	NA	NA	7	7	7	41.1	41.1	41.1	23.261	0	57.638	179190000	81	Niben101Scf02622g08012;Niben101Scf05697XLOC_060723	Niben101Scf02622g08012;Niben101Scf05697XLOC_060723
19.7609	20.453	18.3306	18.9388	20.3803	20.1361	20.0738	18.6092	18.7414	20.1361	20.167	20.1954	19.9193	20.1205	20.0066	18.8146	19.9683	20.0926	19.6978	17.9369	20.1608	NA	NA	NA	2	2	2	13.2	13.2	13.2	34.51	0	16.617	18630000	10	Niben101Scf04653g02007;Niben101Scf02625g01004	Niben101Scf04653g02007;Niben101Scf02625g01004
18.4601	21.327	21.0223	19.3271	21.4615	21.4233	21.0145	20.1336	18.9769	18.7219	21.5775	21.301	20.7996	21.1724	20.6614	21.6618	22.0095	21.3452	21.2008	21.7528	20.3844	NA	NA	NA	2	2	2	11.7	11.7	11.7	20.003	0.0014599	2.1788	45099000	19	Niben101Scf07278XLOC_068492;Niben101Scf02631g01016	Niben101Scf07278XLOC_068492;Niben101Scf02631g01016
25.7558	25.3722	25.6312	25.5991	25.5086	25.3196	25.5107	25.6135	25.6111	25.7141	25.5879	25.5487	25.558	25.8561	25.673	25.7768	26.1078	25.5847	25.6688	25.6136	25.4546	NA	NA	NA	15	15	4	54.3	54.3	14.5	31.291	0	87.069	1044000000	282	Niben101Scf02634g00005	Niben101Scf02634g00005
24.4595	24.1057	23.9924	24.6838	24.5355	24.1784	24.1045	24.1531	24.397	24.1232	24.2386	24.348	24.2709	24.6981	24.1952	24.4118	24.6893	24.5413	24.3556	24.5218	24.8281	NA	NA	NA	18	18	5	43.3	43.3	15.9	56.89	0	187.22	424270000	163	Niben101Scf02637g00012	Niben101Scf02637g00012
19.0566	18.3974	19.9597	19.0714	19.1806	18.6169	16.9632	19.6569	19.4992	18.6915	19.3438	17.7468	20.3759	20.0786	19.2022	18.7324	18.5933	18.7587	18.3444	19.3492	20.0747	NA	NA	NA	3	2	2	24.2	14.1	14.1	14.682	0.0023781	1.9388	6543700	12	Niben101Scf02638g03001	Niben101Scf02638g03001
24.3686	24.1014	24.0407	24.3209	24.6276	24.4208	24.5972	24.2632	24.4292	24.4062	24.1106	24.9131	25.2366	24.5621	24.0723	24.9168	24.7732	24.7524	24.663	24.1739	24.6958	NA	NA	NA	14	2	2	62.5	12.6	12.6	28.853	0	22.029	469220000	77	Niben101Scf02650g03003	Niben101Scf02650g03003
25.4041	25.3896	25.0597	25.314	25.5678	25.3861	25.7099	24.9701	25.016	25.1774	25.8485	25.9967	25.212	25.2755	25.0957	25.3483	25.5815	25.9501	25.5098	25.9049	25.1472	NA	NA	NA	12	12	4	50.2	50.2	22.5	29.43	0	170.92	1056700000	288	Niben101Scf02652g01029	Niben101Scf02652g01029
21.6262	21.127	22.1964	22.1652	22.1708	22.1977	21.4667	22.0593	21.4578	21.5162	21.8774	21.8899	21.6992	21.8697	22.0567	22.6196	21.7132	22.3086	21.3132	21.4919	21.1416	NA	NA	NA	5	5	5	34.3	34.3	34.3	32.291	0	17.208	75685000	44	Niben101Scf05211g02009;Niben101Scf02652g01033	Niben101Scf05211g02009;Niben101Scf02652g01033
23.7331	24.2651	23.7504	24.2168	24.502	23.8541	23.8515	23.8898	24.0469	24.041	24.2247	24.2549	23.7989	24.0341	23.957	23.7951	24.3992	24.2486	24.5394	25.041	23.9856	NA	NA	NA	6	6	6	33.9	33.9	33.9	29.156	0	14.196	378650000	72	Niben101Scf02653g04017;Niben101Scf03779g08012	Niben101Scf02653g04017;Niben101Scf03779g08012
20.783	21.0404	21.2913	20.9956	21.5064	20.8504	21.7011	20.9593	21.8511	21.2426	21.072	21.1586	21.2581	19.791	21.561	20.8795	21.1482	21.7466	21.1298	20.9218	19.7283	NA	NA	NA	5	5	5	15.2	15.2	15.2	53.476	0	27.228	46767000	45	Niben101Scf02653g06007	Niben101Scf02653g06007
[truncated: 2,033 more rows]

## Sheet: differentials_vsP19
Protein.IDs	bio.repl	Majority.protein.IDs	sample	LFQ	treatment	mean.LFQ	LFQ.P19	mean.LFQ.P19	p.diff.P19	lfc.vsP19	mean.lfc.vsP19
A9CFA6	A	A9CFA6	NbPot1_A	19.5231	NbPot1	19.1652	20.4811	20.8495	0.0043419	-1.32644	-1.68433
[truncated: 528 more rows]

## Sheet: differentials_vsControls
Protein.IDs	mean.lfc.NbPR4vsP19	p.diff.NbPR4P19	mean.lfc.NbPot1vsP19	p.diff.NbPot1P19	mean.lfc.TIMPvsAla	p.diff.TIMPvsAla	mean.lfc.CYS8vsQ47P	p.diff.CYS8.vsQ47P	signalP	pfam.No	DE	MEROPS.family	CAZY.family
[truncated: 111 more rows]

[truncated: 2 more sheets: PFAMs_up, PFAMs_down]
